# Supplementary material for: Mouse Genome-Wide Association and Systems Genetics Identify Asxl2 As a Regulator of Bone Mineral Density and Osteoclastogenesis
Source: PLoS Genet. 2011 Apr 7;7(4):e1002038. doi: 10.1371/journal.pgen.1002038 (PMC3072371; doi:10.1371/journal.pgen.1002038)
Supplement: Table S1 — List of individual BMD data points for all HMDP mice used in the analysis. (XLSX) [file pgen.1002038.s002.xlsx]

## Sheet: BMD_HMDP
Strain	Animal_Id	Sex	TBM (g/cm^2)	FBMD (g/cm^2)	SBMD (g/cm^2)
129X1/SvJ	129X1_10	male	0.0549	0.0925	0.0695
129X1/SvJ	129X1_4	male	0.0554	0.0911	0.0634
129X1/SvJ	129X1_7	male	0.054	0.0905	0.0688
129X1/SvJ	129X1_12	male	0.0555	0.0896	0.0721
129X1/SvJ	129X1_11	male	0.051	0.0876	0.0758
129X1/SvJ	129X1_1	male	0.0579	0.0906	0.0665
129X1/SvJ	129X1_3	male	0.0572	0.0893	0.0646
129X1/SvJ	129X1_5	male	0.0553	0.0856	0.0654
129X1/SvJ	129X1_6	male	0.0526	0.0824	0.0651
129X1/SvJ	129X1_9	male	0.0538	0.0826	0.0666
129X1/SvJ	129X1_8	male	0.0537	0.0877	0.0712
129X1/SvJ	129X1_2	male	0.0531	0.0817	0.0644
A/J	AJ_12	male	0.0489	0.074	0.0551
A/J	AJ_11	male	0.0444	0.0737	0.0536
A/J	AJ_4	male	0.0503	0.0689	0.0539
A/J	AJ_6	male	0.047	0.0677	0.0562
A/J	AJ_9	male	0.0484	0.068	0.051
A/J	AJ_7	male	0.0427	0.0595	0.0492
A/J	AJ_10	male	0.0455	0.0717	0.0523
A/J	AJ_13	male	0.0443	0.0662	0.056
A/J	AJ_5	male	0.0456	0.063	0.0541
A/J	AJ_3	male	0.0414	0.0597	0.0462
A/J	AJ_1	male	0.0465	0.0626	0.0538
A/J	AJ_8	male	0.0449	0.0613	0.0499
A/J	AJ_2	male	0.0444	0.0597	0.0456
AKR/J	AKR_12	male	0.0586	NA	0.0679
AKR/J	AKR_2	male	0.0595	0.1095	0.0734
AKR/J	AKR_8	male	0.0597	0.0992	0.072
AKR/J	AKR_11	male	0.0571	0.0905	0.0675
AKR/J	AKR_1	male	0.0579	0.0947	0.0753
AKR/J	AKR_3	male	0.057	0.0916	0.0736
AKR/J	AKR_4	male	0.0622	0.0945	0.0696
AKR/J	AKR_10	male	0.0561	0.0834	0.0689
AKR/J	AKR_7	male	0.0569	0.0868	0.0745
AKR/J	AKR_9	male	0.0546	0.0777	0.0706
AKR/J	AKR_6	male	0.0612	0.0895	0.0671
AKR/J	AKR_5	male	0.0538	0.0813	0.0656
AXB-1/PgnJ	AXB1_6	male	0.0458	0.0741	0.0527
AXB-1/PgnJ	AXB1_5	male	0.046	0.0731	0.0523
AXB-1/PgnJ	AXB1_2	male	0.042	0.0724	0.0485
AXB-1/PgnJ	AXB1_7	male	0.0442	0.0658	0.0465
AXB-1/PgnJ	AXB1_4	male	0.0406	0.0665	0.0479
AXB-1/PgnJ	AXB1_8	male	0.045	0.0678	0.051
AXB-1/PgnJ	AXB1_3	male	0.0423	0.0686	0.0478
AXB-1/PgnJ	AXB1_1	male	0.0426	0.0663	0.0469
AXB-10/PgnJ	AXB10_1	male	0.0464	0.0859	0.0668
AXB-10/PgnJ	AXB10_2	male	0.0468	0.0743	0.0604
AXB-10/PgnJ	AXB10_7	male	0.0485	0.0802	0.0561
AXB-10/PgnJ	AXB10_6	male	0.0496	0.083	0.0535
AXB-10/PgnJ	AXB10_4	male	0.0481	0.0771	0.0527
AXB-10/PgnJ	AXB10_3	male	0.0434	0.0751	0.0532
AXB-10/PgnJ	AXB10_5	male	0.0464	0.0721	0.0512
AXB-12/PgnJ	AXB12_5	male	0.047	0.0751	0.0563
AXB-12/PgnJ	AXB12_1	male	0.045	0.0726	0.0552
AXB-12/PgnJ	AXB12_7	male	0.0447	0.0715	0.0534
AXB-12/PgnJ	AXB12_3	male	0.0471	0.0707	0.0573
AXB-12/PgnJ	AXB12_6	male	0.046	0.0664	0.0524
AXB-12/PgnJ	AXB12_2	male	0.0415	0.0635	0.0506
AXB-12/PgnJ	AXB12_4	male	0.0415	0.0648	0.05
AXB-13/PgnJ	AXB13_3	male	0.0441	0.0607	0.0506
AXB-13/PgnJ	AXB13_7	male	0.0431	0.0624	0.0516
AXB-13/PgnJ	AXB13_4	male	0.0425	0.0583	0.0493
AXB-13/PgnJ	AXB13_5	male	0.0428	0.0649	0.0522
AXB-13/PgnJ	AXB13_1	male	0.0441	0.0608	0.0523
AXB-13/PgnJ	AXB13_2	male	0.0446	0.0645	0.0525
AXB-13/PgnJ	AXB13_8	male	0.0391	0.0565	0.0424
AXB-13/PgnJ	AXB13_6	male	0.0388	0.0555	0.0436
AXB-15/PgnJ	AXB15_5	male	0.0517	0.0816	0.0567
AXB-15/PgnJ	AXB15_2	male	0.0449	0.0712	0.0526
AXB-15/PgnJ	AXB15_6	male	0.051	0.0726	0.0581
AXB-15/PgnJ	AXB15_3	male	0.0453	0.0687	0.0571
AXB-15/PgnJ	AXB15_1	male	0.0444	0.0702	0.0537
AXB-15/PgnJ	AXB15_4	male	0.042	0.0672	0.0519
AXB-18/PgnJ	AXB19a_3	male	0.0456	0.0766	0.0536
AXB-18/PgnJ	AXB19a_6	male	0.046	0.0727	0.0515
AXB-18/PgnJ	AXB19a_7	male	0.0442	0.0709	0.0517
AXB-18/PgnJ	AXB19a_4	male	0.0454	0.076	0.0521
AXB-18/PgnJ	AXB19a_2	male	0.0412	0.069	0.0554
AXB-18/PgnJ	AXB19a_5	male	0.0437	0.064	0.0504
AXB-18/PgnJ	AXB19a_1	male	0.0421	0.0661	0.0576
AXB-19/PgnJ	AXB19_5	male	0.0457	0.0843	0.0528
AXB-19/PgnJ	AXB19_1	male	0.0398	0.0688	0.0463
AXB-19/PgnJ	AXB19_8	male	0.0473	0.0755	0.0526
AXB-19/PgnJ	AXB19_4	male	0.0389	0.0639	0.0479
AXB-19/PgnJ	AXB19_2	male	0.0447	0.0712	0.0466
AXB-19/PgnJ	AXB19_6	male	0.0467	0.0739	0.0556
AXB-19/PgnJ	AXB19_3	male	0.0388	0.0627	0.0462
AXB-19/PgnJ	AXB19_7	male	0.0451	0.0671	0.0541
AXB-2/PgnJ	AXB2_4	male	0.0491	0.0907	0.0621
AXB-2/PgnJ	AXB2_6	male	0.0509	0.0786	0.0582
AXB-2/PgnJ	AXB2_8	male	0.0508	0.0796	0.0566
AXB-2/PgnJ	AXB2_1	male	0.045	0.083	0.0553
AXB-2/PgnJ	AXB2_3	male	0.0467	0.0773	0.0596
AXB-2/PgnJ	AXB2_2	male	0.0478	0.0755	0.0589
AXB-2/PgnJ	AXB2_5	male	0.0472	0.0673	0.0524
AXB-2/PgnJ	AXB2_7	male	0.047	0.0672	0.0512
AXB-20/PgnJ	AXB19b_4	male	0.0427	0.0766	0.0502
AXB-20/PgnJ	AXB19b_2	male	0.0438	0.075	0.0524
AXB-20/PgnJ	AXB19b_3	male	0.0415	0.0726	0.0474
AXB-20/PgnJ	AXB19b_1	male	0.0426	0.0701	0.0471
AXB-23/PgnJ	AXB23_5	male	0.0453	NA	0.0524
AXB-23/PgnJ	AXB23_8	male	0.0461	NA	0.0554
AXB-23/PgnJ	AXB23_4	male	0.0487	NA	0.0585
AXB-23/PgnJ	AXB23_7	male	0.045	0.069	0.051
AXB-23/PgnJ	AXB23_6	male	0.0459	0.0694	0.0608
AXB-23/PgnJ	AXB23_2	male	0.0406	0.0671	0.0513
AXB-23/PgnJ	AXB23_3	male	0.0421	0.0654	0.0491
AXB-23/PgnJ	AXB23_1	male	0.0432	0.0667	0.0537
AXB-24/PgnJ	AXB24_3	male	0.0454	0.0719	0.0523
AXB-24/PgnJ	AXB24_2	male	0.0442	0.0695	0.0507
AXB-24/PgnJ	AXB24_1	male	0.0445	0.0736	0.0491
AXB-24/PgnJ	AXB24_4	male	0.0457	0.0707	0.0523
AXB-24/PgnJ	AXB24_5	male	0.047	0.0673	0.0505
AXB-4/PgnJ	AXB4_5	male	0.0504	0.0697	0.0499
AXB-4/PgnJ	AXB4_6	male	0.04	0.0619	0.0452
AXB-4/PgnJ	AXB4_3	male	0.0402	0.0664	0.0555
AXB-4/PgnJ	AXB4_1	male	0.0425	0.0643	0.0532
AXB-4/PgnJ	AXB4_8	male	0.0415	0.0609	0.0459
AXB-4/PgnJ	AXB4_7	male	0.0416	0.056	0.046
AXB-4/PgnJ	AXB4_4	male	0.0395	0.0591	0.0456
AXB-4/PgnJ	AXB4_2	male	0.0382	0.0551	0.0444
AXB-5/PgnJ	AXB5_6	male	0.0425	0.0716	0.048
AXB-5/PgnJ	AXB5_2	male	0.0461	0.0693	0.0495
AXB-5/PgnJ	AXB5_3	male	0.0427	0.065	0.0496
AXB-5/PgnJ	AXB5_4	male	0.0412	0.0671	0.0459
AXB-5/PgnJ	AXB5_5	male	0.0431	0.0615	0.0471
AXB-5/PgnJ	AXB5_1	male	0.0396	0.0602	0.0454
AXB-6/PgnJ	AXB6_9	male	0.048	0.0727	0.0593
AXB-6/PgnJ	AXB6_8	male	0.0467	0.0719	0.0593
AXB-6/PgnJ	AXB6_7	male	0.0486	0.0694	0.059
AXB-6/PgnJ	AXB6_3	male	0.0504	0.0859	0.0631
AXB-6/PgnJ	AXB6_4	male	0.0525	0.0864	0.0627
AXB-6/PgnJ	AXB6_1	male	0.0495	0.0795	0.0624
AXB-6/PgnJ	AXB6_2	male	0.0535	0.0801	0.0666
AXB-6/PgnJ	AXB6_6	male	0.0438	0.0578	0.0478
AXB-8/PgnJ	AXB8_5	male	0.0433	0.0695	0.0503
AXB-8/PgnJ	AXB8_6	male	0.0461	0.0644	0.0554
AXB-8/PgnJ	AXB8_4	male	0.042	0.0625	0.0433
AXB-8/PgnJ	AXB8_1	male	0.0397	0.0601	0.0433
AXB-8/PgnJ	AXB8_7	male	0.043	0.0657	0.0507
AXB-8/PgnJ	AXB8_3	male	0.0452	0.0628	0.0455
AXB-8/PgnJ	AXB8_2	male	0.0414	0.0587	0.0436
BALB/cJ	BALBCJ_7	male	0.0517	0.0879	0.0642
BALB/cJ	BALBCJ_2	male	0.0487	0.08	0.0598
BALB/cJ	BALBCJ_4	male	0.0443	0.0784	0.0535
BALB/cJ	BALBCJ_6	male	0.0554	0.0823	0.0586
BALB/cJ	BALBCJ_8	male	0.0489	0.0799	0.0552
BALB/cJ	BALBCJ_10	male	0.0507	0.0704	0.058
BALB/cJ	BALBCJ_5	male	0.0489	0.0785	0.0614
BALB/cJ	BALBCJ_1	male	0.0509	0.0791	0.0647
BALB/cJ	BALBCJ_12	male	0.0517	0.0687	0.0546
BALB/cJ	BALBCJ_3	male	0.0475	0.0744	0.0592
BALB/cJ	BALBCJ_11	male	0.0536	0.0764	0.055
BALB/cJ	BALBCJ_9	male	0.0489	0.0683	0.0538
BTBRT<+>tf/J	BTBR_2	male	0.059	0.1121	0.0707
BTBRT<+>tf/J	BTBR_3	male	0.0531	0.093	0.0633
BTBRT<+>tf/J	BTBR_1	male	0.0609	0.0967	0.0759
BTBRT<+>tf/J	BTBR_6	male	0.0639	0.0933	0.0759
BTBRT<+>tf/J	BTBR_9	male	0.0612	0.0965	0.0718
BTBRT<+>tf/J	BTBR_4	male	0.0594	0.0902	0.0701
BTBRT<+>tf/J	BTBR_7	male	0.0632	0.0923	0.0766
BTBRT<+>tf/J	BTBR_11	male	0.0526	0.0815	0.0729
BTBRT<+>tf/J	BTBR_5	male	0.0555	0.0827	0.0716
BTBRT<+>tf/J	BTBR_10	male	0.0585	0.0812	0.0665
BTBRT<+>tf/J	BTBR_8	male	0.0593	0.0797	0.0691
BUB/BnJ	BUB_9	male	0.0508	0.0889	0.0527
BUB/BnJ	BUB_4	male	0.0495	0.0853	0.071
BUB/BnJ	BUB_2	male	0.0491	0.0893	0.0639
BUB/BnJ	BUB_6	male	0.0443	0.0834	0.0593
BUB/BnJ	BUB_1	male	0.0558	0.0837	0.0698
BUB/BnJ	BUB_8	male	0.0512	0.0797	0.0531
BUB/BnJ	BUB_10	male	0.0462	0.0805	0.0525
BUB/BnJ	BUB_7	male	0.0444	0.0792	0.0513
BUB/BnJ	BUB_5	male	0.0439	0.0745	0.052
BUB/BnJ	BUB_11	male	0.0456	0.0761	0.0544
BXA-1/PgnJ	BXA1_2	male	0.0453	0.0779	0.0568
BXA-1/PgnJ	BXA1_3	male	0.0428	0.0699	0.0508
BXA-1/PgnJ	BXA1_1	male	0.0442	0.0667	0.0516
BXA-11/PgnJ	BXA11_1	male	0.0446	0.0702	0.054
BXA-11/PgnJ	BXA11_3	male	0.047	0.0637	0.048
BXA-11/PgnJ	BXA11_4	male	0.0454	0.06	0.0531
BXA-11/PgnJ	BXA11_2	male	0.0465	0.0634	0.056
BXA-12/PgnJ	BXA12_4	male	0.0476	0.0776	0.048
BXA-12/PgnJ	BXA12_8	male	0.0447	0.0753	0.0466
BXA-12/PgnJ	BXA12_11	male	0.0427	0.0747	0.0453
BXA-12/PgnJ	BXA12_10	male	0.0442	0.074	0.0447
BXA-12/PgnJ	BXA12_9	male	0.046	0.0756	0.0514
BXA-12/PgnJ	BXA12_6	male	0.043	0.0733	0.0427
BXA-12/PgnJ	BXA12_1	male	0.0407	0.063	0.0442
BXA-12/PgnJ	BXA12_5	male	0.0423	0.0674	0.0436
BXA-12/PgnJ	BXA12_7	male	0.0406	0.0671	0.0393
BXA-12/PgnJ	BXA12_2	male	0.0405	0.0622	0.0398
BXA-12/PgnJ	BXA12_3	male	0.0404	0.0549	0.0431
BXA-13/PgnJ	BXA13_2	male	0.0476	NA	0.0581
BXA-13/PgnJ	BXA13_3	male	0.0506	NA	0.061
BXA-13/PgnJ	BXA13_4	male	0.0495	0.0767	0.0588
BXA-13/PgnJ	BXA13_1	male	0.0451	0.0715	0.0501
BXA-13/PgnJ	BXA13_8	male	0.0472	0.0739	0.0539
BXA-13/PgnJ	BXA13_5	male	0.0481	0.0683	0.0493
BXA-13/PgnJ	BXA13_6	male	0.0442	0.0647	0.0488
BXA-13/PgnJ	BXA13_7	male	0.0466	0.0674	0.0511
BXA-14/PgnJ	BXA14_4	male	0.0518	0.0932	0.067
BXA-14/PgnJ	BXA14_8	male	0.0548	0.0949	0.0573
BXA-14/PgnJ	BXA14_7	male	0.0547	0.0962	0.0621
BXA-14/PgnJ	BXA14_3	male	0.0559	0.0979	0.0644
BXA-14/PgnJ	BXA14_1	male	0.0532	0.1019	0.071
BXA-14/PgnJ	BXA14_2	male	0.0517	0.0938	0.0604
BXA-14/PgnJ	BXA14_5	male	0.0536	0.0868	0.0608
BXA-14/PgnJ	BXA14_6	male	0.0495	0.0847	0.0593
BXA-16/PgnJ	BXA16_3	male	0.0477	0.0823	0.0602
BXA-16/PgnJ	BXA16_5	male	0.0477	0.0814	0.054
BXA-16/PgnJ	BXA16_7	male	0.0488	0.0825	0.0558
BXA-16/PgnJ	BXA16_1	male	0.0511	0.0797	0.0605
BXA-16/PgnJ	BXA16_4	male	0.0483	0.0772	0.0587
BXA-16/PgnJ	BXA16_6	male	0.0479	0.0736	0.0577
BXA-16/PgnJ	BXA16_2	male	0.0451	0.0692	0.0526
BXA-2/PgnJ	BXA2_6	male	0.0469	0.0775	0.0557
BXA-2/PgnJ	BXA2_7	male	0.0471	0.0791	0.0555
BXA-2/PgnJ	BXA2_3	male	0.0447	0.081	0.0651
BXA-2/PgnJ	BXA2_8	male	0.0456	0.0707	0.0469
BXA-2/PgnJ	BXA2_5	male	0.0465	0.073	0.0592
BXA-2/PgnJ	BXA2_2	male	0.0453	0.0742	0.0618
BXA-2/PgnJ	BXA2_4	male	0.0459	0.0723	0.0616
BXA-2/PgnJ	BXA2_1	male	0.0435	0.0603	0.0523
BXA-24/PgnJ	BXA24_8	male	0.0501	0.0847	0.0616
BXA-24/PgnJ	BXA24_4	male	0.0493	0.0835	0.0657
BXA-24/PgnJ	BXA24_7	male	0.0507	0.0782	0.0648
BXA-24/PgnJ	BXA24_1	male	0.0435	0.0801	0.0684
BXA-24/PgnJ	BXA24_3	male	0.0471	0.0777	0.0673
BXA-24/PgnJ	BXA24_2	male	0.0498	0.08	0.0677
BXA-24/PgnJ	BXA24_5	male	0.0495	0.072	0.0618
BXA-24/PgnJ	BXA24_6	male	0.0494	0.0678	0.0585
BXA-25/PgnJ	BXA25_6	male	0.051	0.0931	0.0619
BXA-25/PgnJ	BXA25_3	male	0.0487	0.0885	0.0631
BXA-25/PgnJ	BXA25_1	male	0.0493	0.087	0.0659
BXA-25/PgnJ	BXA25_8	male	0.0521	0.083	0.0621
BXA-25/PgnJ	BXA25_2	male	0.0446	0.0783	0.0546
BXA-25/PgnJ	BXA25_4	male	0.046	0.0778	0.0581
BXA-25/PgnJ	BXA25_5	male	0.05	0.0804	0.0649
BXA-25/PgnJ	BXA25_7	male	0.0492	0.0816	0.0634
BXA-26/PgnJ	BXA26_1	male	0.0468	0.0762	0.0532
BXA-26/PgnJ	BXA26_3	male	0.0452	0.0766	0.056
BXA-26/PgnJ	BXA26_7	male	0.0463	0.0723	0.0515
BXA-26/PgnJ	BXA26_2	male	0.0485	0.072	0.0561
BXA-26/PgnJ	BXA26_4	male	0.0449	0.0677	0.0519
BXA-26/PgnJ	BXA26_6	male	0.0444	0.0693	0.0515
BXA-26/PgnJ	BXA26_5	male	0.0387	0.0577	0.0442
BXA-26/PgnJ	BXA26_8	male	0.0436	0.0664	0.049
BXA-4/PgnJ	BXA4_4	male	0.0513	0.0907	0.06
BXA-4/PgnJ	BXA4_8	male	0.0477	0.0875	0.0585
BXA-4/PgnJ	BXA4_3	male	0.0472	0.087	0.0591
BXA-4/PgnJ	BXA4_2	male	0.043	0.0779	0.0606
BXA-4/PgnJ	BXA4_6	male	0.046	0.0776	0.0542
BXA-4/PgnJ	BXA4_1	male	0.0468	0.0785	0.0643
BXA-4/PgnJ	BXA4_7	male	0.0451	0.0684	0.0504
BXA-4/PgnJ	BXA4_5	male	0.0464	0.0731	0.0557
BXA-7/PgnJ	BXA7_4	male	0.0468	0.088	0.0575
BXA-7/PgnJ	BXA7_2	male	0.0465	0.0775	0.0532
BXA-7/PgnJ	BXA7_6	male	0.0461	0.0795	0.0517
BXA-7/PgnJ	BXA7_7	male	0.0477	0.0811	0.0549
BXA-7/PgnJ	BXA7_3	male	0.0457	0.0761	0.0529
BXA-7/PgnJ	BXA7_8	male	0.0455	0.0686	0.0582
BXA-7/PgnJ	BXA7_5	male	0.0458	0.0743	0.0566
BXA-7/PgnJ	BXA7_1	male	0.0432	0.0629	0.0548
BXA-8/PgnJ	BXA8_1	male	0.0474	0.0789	0.0553
BXA-8/PgnJ	BXA8_7	male	0.047	0.0685	0.0552
BXA-8/PgnJ	BXA8_6	male	0.0421	0.0646	0.0432
BXA-8/PgnJ	BXA8_8	male	0.0444	0.0676	0.0479
BXA-8/PgnJ	BXA8_2	male	0.0398	0.0628	0.0498
BXA-8/PgnJ	BXA8_4	male	0.0389	0.0647	0.0512
BXA-8/PgnJ	BXA8_5	male	0.0443	0.0622	0.0524
BXD-1/TyJ	BXD1_3	male	0.0549	NA	0.0627
BXD-1/TyJ	BXD1_4	male	0.0531	NA	0.0625
BXD-1/TyJ	BXD1_7	male	0.0507	0.0924	0.0587
BXD-1/TyJ	BXD1_8	male	0.0502	0.0817	0.0555
BXD-1/TyJ	BXD1_5	male	0.0512	0.0791	0.059
BXD-1/TyJ	BXD1_6	male	0.046	0.0799	0.0499
BXD-1/TyJ	BXD1_1	male	0.0477	0.0767	0.0537
BXD-11/TyJ	BXD11_1	male	0.0531	NA	0.0682
BXD-11/TyJ	BXD11_2	male	0.0504	0.0903	0.0625
BXD-11/TyJ	BXD11_3	male	0.0476	0.0869	0.0554
BXD-11/TyJ	BXD11_4	male	0.0534	0.075	0.0567
BXD-11/TyJ	BXD11_5	male	0.0504	0.0823	0.0578
BXD-12/TyJ	BXD12_7	male	0.0527	0.0988	0.0672
BXD-12/TyJ	BXD12_4	male	0.0543	0.0936	0.0764
BXD-12/TyJ	BXD12_8	male	0.0528	0.0942	0.0676
BXD-12/TyJ	BXD12_3	male	0.0491	0.0933	0.0707
BXD-12/TyJ	BXD12_6	male	0.0531	0.0841	0.0651
BXD-12/TyJ	BXD12_2	male	0.0463	0.0841	0.0652
BXD-12/TyJ	BXD12_1	male	0.0515	0.0818	0.0631
BXD-12/TyJ	BXD12_5	male	0.0507	0.0833	0.0615
BXD-13/TyJ	BXD13_4	male	0.0483	0.1016	0.0605
BXD-13/TyJ	BXD13_2	male	0.0509	0.099	0.0623
BXD-13/TyJ	BXD13_3	male	0.0483	0.0878	0.0585
BXD-13/TyJ	BXD13_1	male	0.0512	0.0861	0.0648
BXD-14/TyJ	BXD14_6	male	0.0498	0.0922	0.0569
BXD-14/TyJ	BXD14_8	male	0.0494	0.0871	0.0616
BXD-14/TyJ	BXD14_5	male	0.0495	0.086	0.0578
BXD-14/TyJ	BXD14_3	male	0.0453	0.0808	0.0548
BXD-14/TyJ	BXD14_7	male	0.0469	0.081	0.0569
BXD-14/TyJ	BXD14_4	male	0.0481	0.0847	0.0616
BXD-14/TyJ	BXD14_2	male	0.0541	0.0925	NA
BXD-14/TyJ	BXD14_1	male	0.0523	0.0824	0.0676
BXD-15/TyJ	BXD15_6	male	0.0532	0.0882	0.0575
BXD-15/TyJ	BXD15_5	male	0.0496	0.0858	0.0568
BXD-15/TyJ	BXD15_2	male	0.0445	0.0847	0.0581
BXD-15/TyJ	BXD15_3	male	0.047	0.0811	0.0562
BXD-15/TyJ	BXD15_1	male	0.0501	0.0829	0.0648
BXD-15/TyJ	BXD15_4	male	0.0502	0.0784	0.055
BXD-16/TyJ	BXD16_2	male	0.0455	0.0896	0.0569
BXD-16/TyJ	BXD16_3	male	0.0497	0.084	0.0614
BXD-16/TyJ	BXD16_4	male	0.0468	0.0833	0.0579
BXD-16/TyJ	BXD16_1	male	0.047	0.0804	0.0628
BXD-18/TyJ	BXD18_4	male	0.0514	0.0851	0.059
BXD-18/TyJ	BXD18_2	male	0.0527	0.082	0.058
BXD-18/TyJ	BXD18_3	male	0.0489	0.0828	0.0519
BXD-18/TyJ	BXD18_1	male	0.0459	0.0789	0.0551
BXD-18/TyJ	BXD18_5	male	0.05	0.0731	0.0545
BXD-19/TyJ	BXD19_3	male	0.0449	0.0793	0.0581
BXD-19/TyJ	BXD19_7	male	0.0451	0.0769	0.0507
BXD-19/TyJ	BXD19_6	male	0.0484	0.0808	0.0548
BXD-19/TyJ	BXD19_4	male	0.0478	0.0741	0.0508
BXD-19/TyJ	BXD19_1	male	0.0443	0.0737	0.0604
BXD-19/TyJ	BXD19_2	male	0.0414	0.0702	0.0557
BXD-19/TyJ	BXD19_5	male	0.0487	0.0766	0.0515
BXD-2/TyJ	BXD2_1	male	0.0454	NA	0.0533
BXD-2/TyJ	BXD2_3	male	0.0493	0.0876	0.0615
BXD-2/TyJ	BXD2_5	male	0.048	0.0869	0.058
BXD-2/TyJ	BXD2_6	male	0.0495	0.086	0.0609
BXD-2/TyJ	BXD2_4	male	0.0474	0.0826	0.0574
BXD-2/TyJ	BXD2_2	male	0.0431	0.0716	0.0633
BXD-2/TyJ	BXA2_8	male	0.0432	0.0707	0.0469
BXD-20/TyJ	BXD20_7	male	0.0508	0.0855	0.0583
BXD-20/TyJ	BXD20_8	male	0.0486	0.0834	0.0602
BXD-20/TyJ	BXD20_3	male	0.0479	0.0825	0.0535
BXD-20/TyJ	BXD20_4	male	0.049	0.0826	0.0588
BXD-20/TyJ	BXD20_5	male	0.0491	0.0801	0.0574
BXD-20/TyJ	BXD20_2	male	0.0463	0.0799	0.0558
BXD-20/TyJ	BXD20_6	male	0.0473	0.0787	0.049
BXD-20/TyJ	BXD20_1	male	0.0481	0.0761	0.0615
BXD-21/TyJ	BXD21_1	male	0.0472	0.0831	0.0518
BXD-21/TyJ	BXD21_6	male	0.0423	0.0742	0.048
BXD-21/TyJ	BXD21_2	male	0.0407	0.0653	0.0475
BXD-21/TyJ	BXD21_5	male	0.0431	0.066	0.0508
BXD-21/TyJ	BXD21_3	male	0.0396	0.0666	0.0471
BXD-21/TyJ	BXD21_4	male	0.0444	0.0608	0.0524
BXD-24/TyJ	BXD24a_4	male	0.0467	0.0904	0.06
BXD-24/TyJ	BXD24a_5	male	0.0474	0.0759	0.0537
BXD-24/TyJ	BXD24b_5	male	0.0496	0.0874	0.0524
BXD-24/TyJ	BXD24a_2	male	0.0417	0.0826	0.0607
BXD-24/TyJ	BXD24a_1	male	0.0436	0.0796	0.0712
BXD-24/TyJ	BXD24b_1	male	0.0469	0.08	0.0638
BXD-24/TyJ	BXD24b_6	male	0.0481	0.0801	0.0494
BXD-24/TyJ	BXD24b_8	male	0.0483	0.0763	0.0596
BXD-24/TyJ	BXD24b_4	male	0.0459	0.0729	0.0547
BXD-24/TyJ	BXD24a_7	male	0.0486	0.0699	0.053
BXD-24/TyJ	BXD24b_3	male	0.0452	0.0661	0.064
BXD-24/TyJ	BXD24b_2	male	0.0422	0.0694	0.0546
BXD-24/TyJ	BXD24b_7	male	0.049	0.0726	0.0547
BXD-24/TyJ	BXD24a_8	male	0.0464	0.0685	0.0537
BXD-24/TyJ	BXD24a_6	male	0.05	0.0694	0.0555
BXD-24/TyJ	BXD24a_3	male	0.043	0.0736	0.0553
BXD-27/TyJ	BXD27_5	male	0.0507	0.0908	0.0563
BXD-27/TyJ	BXD27_3	male	0.0439	0.0791	0.0627
BXD-27/TyJ	BXD27_4	male	0.0439	0.0802	0.0569
BXD-27/TyJ	BXD27_1	male	0.0459	0.0716	0.062
BXD-27/TyJ	BXD27_7	male	0.0474	0.0844	0.058
BXD-27/TyJ	BXD27_2	male	0.0436	0.0675	0.052
BXD-27/TyJ	BXD27_6	male	0.0504	0.0692	0.0568
BXD-28/TyJ	BXD28_1	male	0.051	0.0949	0.0625
BXD-28/TyJ	BXD28_2	male	0.0492	0.0867	0.0586
BXD-28/TyJ	BXD28_3	male	0.0508	0.0826	0.0592
BXD-28/TyJ	BXD28_4	male	0.0491	0.0773	0.0581
BXD-29/TyJ	BXD29_1	male	0.0417	0.0767	0.0489
BXD-29/TyJ	BXD29_2	male	0.0377	0.0676	0.049
BXD-29/TyJ	BXD29_3	male	0.041	0.0668	0.0466
BXD-29/TyJ	BXD29_7	male	0.044	0.0671	0.0442
BXD-29/TyJ	BXD29_6	male	0.0469	0.0717	0.0495
BXD-29/TyJ	BXD29_5	male	0.0434	0.0683	0.0516
BXD-31/TyJ	BXD31_4	male	0.0484	0.0871	0.0589
BXD-31/TyJ	BXD31_2	male	0.0482	0.0874	0.063
BXD-31/TyJ	BXD31_1	male	0.0472	0.0869	0.0614
BXD-31/TyJ	BXD31_3	male	0.0493	0.083	0.0654
BXD-32/TyJ	BXD32_3	male	0.0473	0.096	0.0645
BXD-32/TyJ	BXD32_5	male	0.0503	0.0858	0.0612
BXD-32/TyJ	BXD32_1	male	0.0507	0.0801	0.0649
BXD-32/TyJ	BXD32_4	male	0.0463	0.0802	0.059
BXD-32/TyJ	BXD32_2	male	0.0457	0.0822	0.0613
BXD-32/TyJ	BXD32_6	male	0.0494	0.0781	0.057
BXD-32/TyJ	BXD32_7	male	0.0485	0.0749	0.0564
BXD-32/TyJ	BXD32_8	male	0.0486	0.0726	0.0587
BXD-33/TyJ	BXD33_6	male	0.0495	0.0895	0.0569
BXD-33/TyJ	BXD33_5	male	0.0503	0.0848	0.0664
BXD-33/TyJ	BXD33_2	male	0.0448	0.0857	0.0551
BXD-33/TyJ	BXD33_1	male	0.0429	0.0791	0.051
BXD-33/TyJ	BXD33_8	male	0.0454	0.0755	0.0564
BXD-33/TyJ	BXD33_7	male	0.0463	0.0775	0.0526
BXD-33/TyJ	BXD33_3	male	0.0421	0.0655	0.0474
BXD-33/TyJ	BXD33_4	male	0.0401	0.0657	0.0497
BXD-34/TyJ	BXD34_7	male	0.0548	0.0801	0.0638
BXD-34/TyJ	BXD34_3	male	0.0518	0.0822	0.0546
BXD-34/TyJ	BXD34_1	male	0.0478	0.0829	0.0536
BXD-34/TyJ	BXD34_5	male	0.0499	0.0804	0.0526
BXD-34/TyJ	BXD34_6	male	0.0496	0.0821	0.0567
BXD-34/TyJ	BXD34_8	male	0.0494	0.077	0.0584
BXD-34/TyJ	BXD34_4	male	0.0454	0.0762	0.0519
BXD-34/TyJ	BXD34_2	male	0.0433	0.0748	0.0548
BXD-36/TyJ	BXD36_4	male	0.0486	NA	0.0603
BXD-36/TyJ	BXD36_3	male	0.0535	0.1052	0.0574
BXD-36/TyJ	BXD36_5	male	0.0525	0.0922	0.0588
BXD-36/TyJ	BXD36_6	male	0.0523	0.0923	0.0595
BXD-38/TyJ	BXD38_3	male	0.0478	0.0788	0.0582
BXD-38/TyJ	BXD38_2	male	0.0478	0.0808	0.058
BXD-38/TyJ	BXD38_5	male	0.0488	0.0723	0.0539
BXD-38/TyJ	BXD38_1	male	0.0477	0.0765	0.0578
BXD-38/TyJ	BXD38_7	male	0.0468	0.0765	0.0538
BXD-38/TyJ	BXD38_6	male	0.0477	0.0709	0.0569
BXD-38/TyJ	BXD38_8	male	0.0456	0.0685	0.052
BXD-38/TyJ	BXD38_4	male	0.0477	0.0697	0.0542
BXD-39/TyJ	BXD39_4	male	0.0429	0.0717	0.0489
BXD-39/TyJ	BXD39_6	male	0.048	0.0833	0.0535
BXD-39/TyJ	BXD39_8	male	0.049	0.0811	0.0512
BXD-39/TyJ	BXD39_5	male	0.0483	0.0838	0.0503
BXD-39/TyJ	BXD39_7	male	0.0481	0.086	0.0535
BXD-39/TyJ	BXD39_1	male	0.047	0.0728	0.0587
BXD-39/TyJ	BXD39_3	male	0.0466	0.0686	0.0603
BXD-39/TyJ	BXD39_2	male	0.0421	0.0613	0.0521
BXD-40/TyJ	BXD40_1	male	0.0448	0.0848	0.055
BXD-40/TyJ	BXD40_4	male	0.0475	0.0763	0.0567
BXD-40/TyJ	BXD40_2	male	0.0454	0.0759	0.0561
BXD-40/TyJ	BXD40_6	male	0.0482	0.076	0.0613
BXD-40/TyJ	BXD40_3	male	0.0464	0.0719	0.0543
BXD-40/TyJ	BXD40_5	male	0.0501	0.0745	0.0648
BXD-42/TyJ	BXD42_6	male	0.0514	0.0863	0.052
BXD-42/TyJ	BXD42_8	male	0.0528	0.0798	0.0559
BXD-42/TyJ	BXD42_4	male	0.0506	0.0735	0.0529
BXD-42/TyJ	BXD42_7	male	0.05	0.0771	0.0517
BXD-42/TyJ	BXD42_3	male	0.0472	0.0704	0.0562
BXD-42/TyJ	BXD42_2	male	0.0481	0.0737	0.0495
BXD-42/TyJ	BXD42_1	male	0.046	0.0749	0.0519
BXD-5/TyJ	BXD5_1	male	0.0458	0.0756	0.0505
BXD-5/TyJ	BXD5_6	male	0.0491	0.0756	0.0617
BXD-5/TyJ	BXD5_2	male	0.0418	0.068	0.0489
BXD-5/TyJ	BXD5_3	male	0.0471	0.0712	0.0513
BXD-5/TyJ	BXD5_7	male	0.0486	0.0762	0.0536
BXD-5/TyJ	BXD5_5	male	0.0468	0.0692	0.0519
BXD-5/TyJ	BXD5_4	male	0.0438	0.0563	0.0538
BXD-6/TyJ	BXD6_7	male	0.0489	0.0814	0.0573
BXD-6/TyJ	BXD6_8	male	0.0525	0.0811	0.0593
BXD-6/TyJ	BXD6_6	male	0.0508	0.0803	0.059
BXD-6/TyJ	BXD6_5	male	0.0499	0.0791	0.052
BXD-6/TyJ	BXD6_1	male	0.0456	0.0728	0.0537
BXD-6/TyJ	BXD6_4	male	0.0464	0.0719	0.0549
BXD-6/TyJ	BXD6_3	male	0.0422	0.0723	0.0556
BXD-6/TyJ	BXD6_2	male	0.0416	0.0614	0.0517
BXD-8/TyJ	BXD8_2	male	0.0498	NA	0.0564
BXD-8/TyJ	BXD8_5	male	0.0507	0.0829	0.0574
BXD-8/TyJ	BXD8_8	male	0.0525	0.0809	0.0574
BXD-8/TyJ	BXD8_6	male	0.0495	0.081	0.0592
BXD-8/TyJ	BXD8_4	male	0.0488	0.0758	0.0549
BXD-8/TyJ	BXD8_7	male	0.0516	0.08	0.059
BXD-8/TyJ	BXD8_3	male	0.0465	0.0795	0.0542
BXD-8/TyJ	BXD8_1	male	0.0487	0.0661	0.0525
BXD-9/TyJ	BXD9_6	male	0.0456	0.0878	0.0537
BXD-9/TyJ	BXD9_8	male	0.0455	0.0755	0.0494
BXD-9/TyJ	BXD9_3	male	0.0455	0.0767	0.0554
BXD-9/TyJ	BXD9_7	male	0.0455	0.0688	0.048
BXD-9/TyJ	BXD9_5	male	0.0464	0.0663	0.0506
BXD-9/TyJ	BXD9_2	male	0.0449	0.0744	0.0485
BXD-9/TyJ	BXD9_4	male	0.0444	0.0665	0.0498
BXD-9/TyJ	BXD9_1	male	0.0409	0.063	0.0488
BXH-10/TyJ	BXH10_9	male	0.0401	0.0688	0.0475
BXH-10/TyJ	BXH10_11	male	0.0407	0.0671	0.0477
BXH-10/TyJ	BXH10_10	male	0.0418	0.0637	0.0506
BXH-10/TyJ	BXH10_8	male	0.0498	0.085	0.0584
BXH-10/TyJ	BXH10_5	male	0.045	0.0748	0.0463
BXH-10/TyJ	BXH10_7	male	0.0487	0.0828	0.0555
BXH-10/TyJ	BXH10_4	male	0.0449	0.0707	0.0486
BXH-10/TyJ	BXH10_3	male	0.0446	0.0667	0.0479
BXH-10/TyJ	BXH10_2	male	0.0437	0.0565	0.0498
BXH-10/TyJ	BXH10_6	male	0.0466	0.0617	0.0468
BXH-10/TyJ	BXH10_1	male	0.0493	0.0515	0.0435
BXH-14/TyJ	BXH14_3	male	0.0482	0.0867	0.0559
BXH-14/TyJ	BXH14_4	male	0.0508	0.0829	0.0573
BXH-14/TyJ	BXH14_9	male	0.056	0.0803	0.0614
BXH-14/TyJ	BXH14_14	male	0.0547	0.08	0.056
BXH-14/TyJ	BXH14_13	male	0.0575	0.0794	0.0601
BXH-14/TyJ	BXH14_8	male	0.0598	0.0856	0.0688
BXH-14/TyJ	BXH14_7	male	0.0537	0.0782	0.0514
BXH-14/TyJ	BXH14_15	male	0.0574	0.0793	0.0575
BXH-14/TyJ	BXH14_11	male	0.0552	0.0803	0.0546
BXH-14/TyJ	BXH14_1	male	0.0477	0.0736	0.0564
BXH-14/TyJ	BXH14_2	male	0.0485	0.073	0.0555
BXH-14/TyJ	BXH14_12	male	0.0518	0.0743	0.0499
BXH-14/TyJ	BXH14_5	male	0.0489	0.0755	0.055
BXH-14/TyJ	BXH14_10	male	0.0508	0.0672	0.0514
BXH-14/TyJ	BXH14_6	male	0.0516	0.0754	0.0616
BXH-19/TyJ	BXH19_5	male	0.0496	0.1002	0.0649
BXH-19/TyJ	BXH19_3	male	0.0535	0.0903	0.0595
BXH-19/TyJ	BXH19_4	male	0.0505	0.088	0.0634
BXH-19/TyJ	BXH19_8	male	0.0501	0.084	0.0618
BXH-19/TyJ	BXH19_1	male	0.0489	0.0836	0.0636
BXH-19/TyJ	BXH19_7	male	0.0517	0.0827	0.0612
BXH-19/TyJ	BXH19_13	male	0.0495	0.0761	0.0591
BXH-19/TyJ	BXH19_11	male	0.0513	0.0808	0.0653
BXH-19/TyJ	BXH19_16	male	0.0485	0.0742	0.0574
BXH-19/TyJ	BXH19_19	male	0.0507	0.0751	0.0554
BXH-19/TyJ	BXH19_14	male	0.0476	0.0733	0.058
BXH-19/TyJ	BXH19_12	male	0.0554	0.0772	0.062
BXH-19/TyJ	BXH19_17	male	0.0511	0.0736	0.0602
BXH-19/TyJ	BXH19_17	male	0.0445	0.0736	0.0602
BXH-19/TyJ	BXH19_15	male	0.047	0.0714	0.0592
BXH-19/TyJ	BXH19_9	male	0.0492	0.0714	0.0591
BXH-19/TyJ	BXH19_2	male	0.0451	0.0734	0.0604
BXH-19/TyJ	BXH19_10	male	0.0472	0.068	0.0579
BXH-19/TyJ	BXH19_18	male	0.0539	0.0659	0.0671
BXH-19/TyJ	BXH19_6	male	0.0509	0.0698	0.0612
BXH-2/TyJ	BXH2_10	male	0.0528	0.0792	0.0608
BXH-2/TyJ	BXH2_5	male	0.045	0.0733	0.0478
BXH-2/TyJ	BXH2_8	male	0.0457	0.0638	0.0519
BXH-2/TyJ	BXH2_13	male	0.0459	0.0667	0.0552
BXH-2/TyJ	BXH2_9	male	0.0468	0.0638	0.0472
BXH-2/TyJ	BXH2_7	male	0.0458	0.0573	0.0513
BXH-2/TyJ	BXH2_1	male	0.0414	0.0542	0.0472
BXH-2/TyJ	BXH2_6	male	0.0414	0.0545	0.0455
BXH-2/TyJ	BXH2_11	male	0.042	0.0577	0.0473
BXH-2/TyJ	BXH2_12	male	0.0448	0.0587	0.0501
BXH-2/TyJ	BXH2_4	male	0.0411	0.0532	0.0495
BXH-2/TyJ	BXH2_2	male	0.0438	0.0504	0.0582
BXH-2/TyJ	BXH2_3	male	0.0427	0.0498	0.0491
BXH-4/TyJ	BXH4_1	male	0.0539	0.0826	0.061
BXH-4/TyJ	BXH4_10	male	0.0619	0.0879	0.0678
BXH-4/TyJ	BXH4_4	male	0.0538	0.0857	0.0615
BXH-4/TyJ	BXH4_6	male	0.0566	0.0853	0.06
BXH-4/TyJ	BXH4_3	male	0.0518	0.0755	0.0546
BXH-4/TyJ	BXH4_9	male	0.0594	0.0884	0.0682
BXH-4/TyJ	BXH4_7	male	0.054	0.0759	0.0571
BXH-4/TyJ	BXH4_2	male	0.052	0.0776	0.0594
BXH-4/TyJ	BXH4_5	male	0.0503	0.0702	0.0567
BXH-4/TyJ	BXH4_11	male	0.0526	0.0808	0.0604
BXH-4/TyJ	BXH4_8	male	0.0539	0.0772	0.065
BXH-6/TyJ	BXH6_4	male	0.0473	0.0818	0.0533
BXH-6/TyJ	BXH6_3	male	0.0488	0.0733	0.056
BXH-6/TyJ	BXH6_2	male	0.0448	0.071	0.0538
BXH-6/TyJ	BXH6_8	male	0.0532	0.0802	0.0661
BXH-6/TyJ	BXH6_12	male	0.0582	0.0746	0.0674
BXH-6/TyJ	BXH6_1	male	0.0444	0.0668	0.0546
BXH-6/TyJ	BXH6_10	male	0.0467	0.0708	0.0622
BXH-6/TyJ	BXH6_11	male	0.0508	0.0673	0.0583
BXH-6/TyJ	BXH6_7	male	0.0524	0.0755	0.0612
BXH-6/TyJ	BXH6_9	male	0.0515	0.069	0.0549
BXH-6/TyJ	BXH6_5	male	0.0559	0.0709	0.058
BXH-6/TyJ	BXH6_6	male	0.0491	0.0689	0.0571
BXH-7/TyJ	BXH7_11	male	0.0558	0.0952	0.06
BXH-7/TyJ	BXH7_10	male	0.0541	0.0949	0.0569
BXH-7/TyJ	BXH7_9	male	0.0495	0.0882	0.0559
BXH-7/TyJ	BXH7_5	male	0.0493	0.0863	0.0519
BXH-7/TyJ	BXH7_4	male	0.0514	0.0851	0.0542
BXH-7/TyJ	BXH7_8	male	0.0555	0.0893	0.0613
BXH-7/TyJ	BXH7_7	male	0.0549	0.0876	0.0567
BXH-7/TyJ	BXH7_3	male	0.0516	0.0794	0.0556
BXH-7/TyJ	BXH7_2	male	0.0513	0.0745	0.052
BXH-7/TyJ	BXH7_1	male	0.0487	0.0697	0.0515
BXH-7/TyJ	BXH7_6	male	0.0492	0.0683	0.0558
BXH-8/TyJ	BXH8_4	male	0.0466	NA	0.0577
BXH-8/TyJ	BXH8_12	male	0.0541	0.0906	0.064
BXH-8/TyJ	BXH8_3	male	0.0455	0.0808	0.0603
BXH-8/TyJ	BXH8_2	male	0.0482	0.078	0.0558
BXH-8/TyJ	BXH8_5	male	0.0569	0.0877	0.0573
BXH-8/TyJ	BXH8_10	male	0.0517	0.0823	0.0686
BXH-8/TyJ	BXH8_11	male	0.0492	0.0795	0.0534
BXH-8/TyJ	BXH8_8	male	0.0481	0.0621	0.0547
BXH-8/TyJ	BXH8_1	male	0.0492	0.0728	0.0531
BXH-8/TyJ	BXH8_7	male	0.0497	0.0667	0.0554
BXH-9/TyJ	BXH9_3	male	0.0508	0.085	0.0602
BXH-9/TyJ	BXH9_8	male	0.047	0.0858	0.0628
BXH-9/TyJ	BXH9_1	male	0.0497	0.0842	0.0611
BXH-9/TyJ	BXH9_6	male	0.0553	0.0887	0.0635
BXH-9/TyJ	BXH9_9	male	0.0511	0.08	0.0593
BXH-9/TyJ	BXH9_10	male	0.0534	0.0748	0.0592
BXH-9/TyJ	BXH9_7	male	0.0504	0.078	0.0563
BXH-9/TyJ	BXH9_2	male	0.0488	0.079	0.0616
BXH-9/TyJ	BXH9_5	male	0.0489	0.069	0.0531
BXH-9/TyJ	BXH9_4	male	0.0516	0.0725	0.0591
BXHA1	BXH20_3	male	0.0504	0.0938	0.0629
BXHA1	BXH20_4	male	0.0548	0.0931	0.0587
BXHA1	BXH20_11	male	0.0562	0.0892	0.0652
BXHA1	BXH20_1	male	0.0494	0.0819	0.0604
BXHA1	BXH20_5	male	0.0499	0.0851	0.057
BXHA1	BXH20_10	male	0.0525	0.0827	0.0594
BXHA1	BXH20_2	male	0.0498	0.082	0.0554
BXHA1	BXH20_6	male	0.0503	0.0844	0.0603
BXHA1	BXH20_8	male	0.0558	0.0769	0.0614
BXHA1	BXH20_9	male	0.0546	0.079	0.0597
BXHA1	BXH20_7	male	0.0523	0.0722	0.0576
BXHB2	BXH22_6	male	0.0463	0.0877	0.0567
BXHB2	BXH22_1	male	0.048	0.0829	0.0543
BXHB2	BXH22_3	male	0.051	0.0811	0.0508
BXHB2	BXH22_4	male	0.0479	0.082	0.0508
BXHB2	BXH22_10	male	0.0442	0.081	0.0575
BXHB2	BXH22_9	male	0.0504	0.0839	0.0528
BXHB2	BXH22_5	male	0.0468	0.0776	0.0501
BXHB2	BXH22_11	male	0.0532	0.0828	0.0561
BXHB2	BXH22_2	male	0.0479	0.0785	0.0522
BXHB2	BXH22_8	male	0.051	0.0683	0.0576
BXHB2	BXH22_7	male	0.0482	0.0614	0.0547
BXHE1	B6Cc3_12	male	0.0564	0.0914	0.0595
BXHE1	B6Cc3_9	male	0.0562	0.0866	0.0587
BXHE1	B6Cc3_5	male	0.0511	0.0876	0.0657
BXHE1	B6Cc3_10	male	0.057	0.0863	0.0615
BXHE1	B6Cc3_7	male	0.0586	0.085	0.063
BXHE1	B6Cc3_11	male	0.0543	0.0845	0.0582
BXHE1	B6Cc3_6	male	0.0509	0.0824	0.057
BXHE1	B6Cc3_3	male	0.0529	0.0792	0.0642
BXHE1	B6Cc3_2	male	0.0519	0.0782	0.0532
BXHE1	B6Cc3_8	male	0.0552	0.0804	0.057
BXHE1	B6Cc3_1	male	0.0539	0.086	0.0599
BXHE1	B6Cc3_4	male	0.0512	0.0762	0.0601
C3H/HeJ	C3H_9	male	0.0562	0.0976	0.063
C3H/HeJ	C3H_11	male	0.0591	0.0998	0.0654
C3H/HeJ	C3H_6	male	0.0553	0.0971	0.0667
C3H/HeJ	C3H_5	male	0.055	0.0928	0.0654
C3H/HeJ	C3H_1	male	0.0587	0.0923	0.0703
C3H/HeJ	C3H_10	male	0.053	0.0862	0.0597
C3H/HeJ	C3H_12	male	0.0576	0.0885	0.0619
C3H/HeJ	C3H_8	male	0.0579	0.093	0.0701
C3H/HeJ	C3H_4	male	0.0607	0.0934	0.0672
C3H/HeJ	C3H_7	male	0.0559	0.0908	0.0639
C3H/HeJ	C3H_2	male	0.0567	0.0867	0.0637
C3H/HeJ	C3H_3	male	0.056	0.087	0.0666
C57BL/6J	B6_16	male	0.053	0.0884	0.0583
C57BL/6J	B6_13	male	0.049	0.0876	0.0593
C57BL/6J	B6_9	male	0.0493	0.0796	0.0579
C57BL/6J	B6_15	male	0.0463	0.0794	0.0518
C57BL/6J	B6_7	male	0.0466	0.0724	0.0547
C57BL/6J	B6_6	male	0.0506	0.0773	0.0563
C57BL/6J	B6_4	male	0.0494	0.0746	0.0553
C57BL/6J	B6_8	male	0.0468	0.0767	0.0563
C57BL/6J	B6_10	male	0.0481	0.072	0.0566
C57BL/6J	B6_1	male	0.0484	0.0753	0.0526
C57BL/6J	B6_11	male	0.047	0.0723	0.0557
C57BL/6J	B6_14	male	0.0486	0.0739	0.0566
C57BL/6J	B6_2	male	0.0475	0.0693	0.0509
C57BL/6J	B6_5	male	0.0481	0.0701	0.0534
C57BL/6J	B6_12	male	0.0438	0.0654	0.0464
C57BL/6J	B6_3	male	0.0477	0.0686	0.053
C57L/J	C57_10	male	0.0528	0.0919	0.0596
C57L/J	C57_11	male	0.0584	0.089	0.0617
C57L/J	C57_7	male	0.0551	0.0857	0.068
C57L/J	C57_4	male	0.054	0.0868	0.0611
C57L/J	C57_8	male	0.0531	0.076	0.0587
C57L/J	C57_6	male	0.0559	0.0839	0.0593
C57L/J	C57L_3	male	0.054	0.0785	0.0654
C57L/J	C57L_1	male	0.0546	0.0736	0.0548
C57L/J	C57_9	male	0.0579	0.082	0.0782
C57L/J	C57_5	male	0.0506	0.0795	NA
C57L/J	C57L_2	male	0.0581	0.0782	0.0589
C58/J	C58_9	male	0.0534	0.0741	0.0615
C58/J	C58_6	male	0.0512	0.0727	0.0558
C58/J	C58_4	male	0.0512	0.0746	0.0581
C58/J	C58_10	male	0.0526	0.0703	0.0557
C58/J	C58_8	male	0.0527	0.0676	0.064
C58/J	C58_3	male	0.0517	0.0705	0.0575
C58/J	C58_7	male	0.0534	0.0694	0.064
C58/J	C58_12	male	0.0547	0.0722	0.0576
C58/J	C58_11	male	0.0521	0.0679	0.0588
C58/J	C58_2	male	0.0493	0.0654	0.0537
C58/J	C58_5	male	0.05	0.066	0.0612
C58/J	C58_1	male	0.0509	0.0672	0.055
CBA/J	CBA_1	male	0.0544	0.0901	0.0541
CBA/J	CBA_9	male	0.0613	0.0939	0.063
CBA/J	CBA_11	male	0.0584	0.0941	0.0631
CBA/J	CBA_3	male	0.0562	0.0911	0.06
CBA/J	CBA_4	male	0.0601	0.0872	0.0622
CBA/J	CBA_5	male	0.0543	0.0903	0.0585
CBA/J	CBA_6	male	0.0538	0.0849	0.0568
CBA/J	CBA_8	male	0.0589	0.0871	0.0585
CBA/J	CBA_2	male	0.0551	0.0814	0.0594
CBA/J	CBA_7	male	0.0589	0.0817	0.0567
CBA/J	CBA_10	male	0.0558	0.0791	0.0629
CE/J	CE_4	male	0.0493	0.0842	0.0564
CE/J	CE_1	male	0.0527	0.0864	0.0553
CE/J	CE_9	male	0.0559	0.0912	0.0579
CE/J	CE_7	male	0.0561	0.0853	0.0563
CE/J	CE_2	male	0.0582	0.0903	0.0692
CE/J	CE_5	male	0.0522	0.0845	0.0632
CE/J	CE_10	male	0.0571	0.0914	0.0644
CE/J	CE_12	male	0.057	0.0896	0.0615
CE/J	CE_3	male	0.058	0.0842	0.0594
CE/J	CE_8	male	0.0509	0.089	0.0596
CE/J	CE_11	male	0.0531	0.0821	0.0584
DBA/2J	DBA_9	male	0.0539	0.0801	0.0685
DBA/2J	DBA_4	male	0.0468	0.0778	0.0528
DBA/2J	DBA_10	male	0.0486	0.0777	0.0546
DBA/2J	DBA_11	male	0.0478	0.0707	0.0528
DBA/2J	DBA_1	male	0.0478	0.0746	0.052
DBA/2J	DBA_2	male	0.0523	0.0854	0.0606
DBA/2J	DBA_12	male	0.0491	0.069	0.0507
DBA/2J	DBA_3	male	0.0476	0.0718	0.0521
DBA/2J	DBA_7	male	0.0455	0.0729	0.0492
DBA/2J	DBA_8	male	0.0493	0.0727	0.0576
DBA/2J	DBA_6	male	0.0436	0.0705	0.0525
DBA/2J	DBA_5	male	0.0514	0.0665	0.0571
FVB/NJ	FVB_9	male	0.0477	0.0784	0.0547
FVB/NJ	FVB_3	male	0.0525	0.0796	0.0606
FVB/NJ	FVB_8	male	0.0525	0.0775	0.0617
FVB/NJ	FVB_7	male	0.0523	0.0767	0.0606
FVB/NJ	FVB_2	male	0.0476	0.0746	NA
FVB/NJ	FVB_4	male	0.0503	0.0664	0.0585
FVB/NJ	FVB_6	male	0.0488	0.0674	0.0556
FVB/NJ	FVB_1	male	0.049	0.0724	0.0587
FVB/NJ	FVB_5	male	0.0481	0.0685	0.0553
I/LnJ	I_8	male	0.0425	0.0716	0.0537
I/LnJ	I_11	male	0.044	0.0658	0.0517
I/LnJ	I_9	male	0.0422	0.072	0.0517
I/LnJ	I_12	male	0.0447	0.0612	0.0517
I/LnJ	I_6	male	0.0455	0.0643	0.0561
I/LnJ	I_1	male	0.0424	0.0597	0.0531
I/LnJ	I_5	male	0.0434	0.0663	0.054
I/LnJ	I_7	male	0.0437	0.0625	0.0505
I/LnJ	I_3	male	0.0429	0.0666	0.0546
I/LnJ	I_10	male	0.0463	0.0648	0.059
I/LnJ	I_2	male	0.0419	0.0626	0.0544
KK/HlJ	KK_8	male	0.06	0.0972	0.0697
KK/HlJ	KK_2	male	0.0531	0.0861	0.0628
KK/HlJ	KK_7	male	0.0554	0.0829	0.062
KK/HlJ	KK_5	male	0.0606	0.0909	0.0705
KK/HlJ	KK_3	male	0.0563	0.0813	0.0665
KK/HlJ	KK_6	male	0.0542	0.0718	0.0605
KK/HlJ	KK_9	male	0.0587	0.073	0.0648
KK/HlJ	KK_10	male	0.0484	0.0826	0.0633
KK/HlJ	KK_11	male	0.0462	0.0699	0.052
KK/HlJ	KK_15	male	0.0543	0.0831	0.0633
KK/HlJ	KK_12	male	0.0527	0.0835	0.0651
KK/HlJ	KK_1	male	0.0546	0.0715	0.0563
KK/HlJ	KK_13	male	0.0517	0.0798	0.0623
KK/HlJ	KK_14	male	0.0508	0.0795	0.0587
LP/J	LPJ_13	male	0.0532	0.0979	0.0639
LP/J	LPJ_15	male	0.0549	0.0921	0.0638
LP/J	LPJ_14	male	0.0558	0.0904	0.069
LP/J	LPJ_16	male	0.0456	0.076	0.052
LP/J	LPJ_3	male	0.0576	0.0893	0.0658
LP/J	LPJ_7	male	0.0549	0.0832	0.0631
LP/J	LPJ_1	male	0.0578	0.0805	0.0656
LP/J	LPJ_12	male	0.0497	0.0713	0.0573
LP/J	LPJ_9	male	0.0553	0.073	0.0607
LP/J	LPJ_4	male	0.0519	0.0719	0.0545
LP/J	LPJ_5	male	0.0497	0.07	0.0554
LP/J	LPJ_11	male	0.0523	0.0681	0.054
LP/J	LPJ_8	male	0.0483	0.0674	0.0554
LP/J	LPJ_6	male	0.0532	0.0711	0.0623
LP/J	LPJ_10	male	0.0519	0.0717	0.061
LP/J	LPJ_2	male	0.0548	0.0724	0.0618
MA/MyJ	MA_1	male	0.0522	0.0925	0.0594
MA/MyJ	MA_4	male	0.0548	0.0842	0.0588
MA/MyJ	MA_8	male	0.056	0.0817	0.0548
MA/MyJ	MA_6	male	0.0547	0.0805	0.0534
MA/MyJ	MA_3	male	0.0563	0.0807	0.0611
MA/MyJ	MA_7	male	0.0505	0.073	0.0553
MA/MyJ	MA_2	male	0.0514	0.0752	0.0557
MA/MyJ	MA_5	male	0.0502	0.0693	0.053
NOD/LtJ	NOD_6	male	0.0536	0.0806	0.0616
NOD/LtJ	NOD_16	male	0.0491	0.0773	0.0566
NOD/LtJ	NOD_15	male	0.052	0.0862	0.0609
NOD/LtJ	NOD_14	male	0.0507	0.0793	0.0559
NOD/LtJ	NOD_8	male	0.0518	0.0773	0.0645
NOD/LtJ	NOD_1	male	0.0561	0.0773	0.0621
NOD/LtJ	NOD_13	male	0.0522	0.0779	0.0608
NOD/LtJ	NOD_9	male	0.0534	0.0764	0.0577
NOD/LtJ	NOD_10	male	0.0533	0.071	0.0558
NOD/LtJ	NOD_12	male	0.0525	0.0729	0.0641
NOD/LtJ	NOD_5	male	0.0541	0.0726	0.0634
NOD/LtJ	NOD_7	male	0.0506	0.0722	0.0571
NOD/LtJ	NOD_4	male	0.0497	0.0674	0.055
NOD/LtJ	NOD_11	male	0.0531	0.0689	0.0598
NOD/LtJ	NOD_3	male	0.0527	0.0665	0.0567
NOD/LtJ	NOD_2	male	0.0559	0.068	0.0719
NON/LtJ	NON_5	male	0.0565	0.0915	0.0596
NON/LtJ	NON_14	male	0.0565	0.0926	0.0631
NON/LtJ	NON_1	male	0.0646	0.0938	0.0695
NON/LtJ	NON_11	male	0.0586	0.0968	0.073
NON/LtJ	NON_2	male	0.0554	0.0868	0.0632
NON/LtJ	NON_13	male	0.0594	0.0842	0.0654
NON/LtJ	NON_6	male	0.0561	0.0783	0.0595
NON/LtJ	NON_8	male	0.0567	0.0874	0.0637
NON/LtJ	NON_9	male	0.0553	0.0947	0.0638
NON/LtJ	NON_4	male	0.0582	0.0978	0.0672
NON/LtJ	NON_7	male	0.0608	0.0882	0.0657
NON/LtJ	NON_16	male	0.0591	0.0884	0.0736
NON/LtJ	NON_12	male	0.0533	0.0853	0.0608
NON/LtJ	NON_17	male	0.0546	0.085	0.0745
NON/LtJ	NON_3	male	0.0558	0.0757	0.0668
NON/LtJ	NON_15	male	0.0538	0.0784	0.0653
NON/LtJ	NON_10	male	0.0549	0.0853	0.07
NZB/BlNJ	NZB_2	male	0.0608	0.1044	0.0649
NZB/BlNJ	NZB_5	male	0.0624	0.0996	0.0689
NZB/BlNJ	NZB_1	male	0.0604	0.1	0.0681
NZB/BlNJ	NZB_4	male	0.0575	0.0992	0.0712
NZB/BlNJ	NZB_7	male	0.0612	0.1019	0.0695
NZB/BlNJ	NZB_6	male	0.0532	0.0875	0.0599
NZB/BlNJ	NZB_3	male	0.0505	0.0815	0.062
NZW/LacJ	NZW_12	male	0.0583	0.1051	0.0781
NZW/LacJ	NZW_10	male	0.0605	0.0963	0.0711
NZW/LacJ	NZW_9	male	0.0592	0.0945	0.0763
NZW/LacJ	NZW_11	male	0.0555	0.0875	0.0737
NZW/LacJ	NZW_4	male	0.0544	0.0881	0.073
NZW/LacJ	NZW_1	male	0.0552	0.0868	0.079
NZW/LacJ	NZW_3	male	0.0544	0.0855	0.0685
NZW/LacJ	NZW_7	male	0.0575	0.0851	0.0713
NZW/LacJ	NZW_2	male	0.0563	0.0796	0.0742
NZW/LacJ	NZW_8	male	0.0534	0.0786	0.0652
NZW/LacJ	NZW_6	male	0.0562	0.0806	0.0714
NZW/LacJ	NZW_5	male	0.0514	0.0753	0.0694
PL/J	PL_10	male	0.0502	0.0874	0.0598
PL/J	PL_9	male	0.0486	0.0781	0.058
PL/J	PL_3	male	0.0536	0.0761	0.0597
PL/J	PL_12	male	0.0485	0.0733	0.0545
PL/J	PL_11	male	0.0501	0.0785	0.0554
PL/J	PL_7	male	0.0467	0.0737	0.0537
PL/J	PL_2	male	0.0475	0.0688	0.0525
PL/J	PL_5	male	0.051	0.076	0.0584
PL/J	PL_1	male	0.0463	0.0631	0.0503
PL/J	PL_4	male	0.0457	0.0682	0.0505
PL/J	PL_8	male	0.0442	0.0677	0.0533
PL/J	PL_6	male	0.0464	0.0661	0.0498
RIIIS/J	RIII_11	male	0.0424	0.071	0.0598
RIIIS/J	RIII_6	male	0.0439	0.074	0.0594
RIIIS/J	RIII_9	male	0.0421	0.0692	0.0575
RIIIS/J	RIII_3	male	0.0534	0.0642	0.0578
RIIIS/J	RIII_10	male	0.0394	0.0625	0.0525
RIIIS/J	RIII_8	male	0.0432	0.0653	0.0568
RIIIS/J	RIII_2	male	0.0445	0.0627	0.0557
RIIIS/J	RIII_2	male	0.0479	0.0627	0.0557
RIIIS/J	RIII_1	male	0.0451	0.065	0.0537
RIIIS/J	RIII_1	male	0.052	0.065	0.0537
RIIIS/J	RIII_4	male	0.0417	0.0631	0.0526
RIIIS/J	RIII_5	male	0.039	0.0589	0.055
RIIIS/J	RIII_7	male	0.0437	0.0665	0.0642
SEA/GnJ	SEA_2	male	0.0541	0.0794	0.0594
SEA/GnJ	SEA_3	male	0.0558	0.0804	0.0581
SEA/GnJ	SEA_9	male	0.0483	0.0711	0.0522
SEA/GnJ	SEA_10	male	0.0536	0.0799	0.0664
SEA/GnJ	SEA_4	male	0.05	0.0777	0.0647
SEA/GnJ	SEA_7	male	0.055	0.0787	0.0602
SEA/GnJ	SEA_5	male	0.0521	0.0756	0.0662
SEA/GnJ	SEA_12	male	0.0528	0.0772	0.064
SEA/GnJ	SEA_6	male	0.0576	0.0822	0.0684
SEA/GnJ	SEA_11	male	0.0527	0.0751	0.0582
SEA/GnJ	SEA_8	male	0.0529	0.084	0.0609
SJL/J	SJL_2	male	0.056	0.0876	0.0684
SM/J	SM_4	male	0.0523	0.0836	0.0614
SM/J	SM_2	male	0.0508	0.0833	0.0542
SM/J	SM_5	male	0.0505	0.0732	0.0555
SM/J	SM_7	male	0.0494	0.0751	0.0569
SM/J	SM_6	male	0.0531	0.0741	0.0557
SM/J	SM_8	male	0.0477	0.0663	0.052
SM/J	SM_3	male	0.0483	0.0702	0.0541
SM/J	SM_9	male	0.0505	0.0639	0.0546
SM/J	SM_1	male	0.0474	0.0689	0.0542
SM/J	SM_14	male	0.0456	0.0658	0.051
SM/J	SM_13	male	0.0448	0.0672	0.0479
SM/J	SM_12	male	0.0487	0.0628	0.0542
SM/J	SM_15	male	0.0468	0.0691	0.0516
SM/J	SM_10	male	0.0516	0.0626	0.0513
SM/J	SM_16	male	0.0459	0.0634	0.0504
SM/J	SM_11	male	0.0482	0.0644	0.0517
SWR/J	SWR_11	male	0.0497	0.0707	0.0551
SWR/J	SWR_12	male	0.0505	0.0666	0.0559
SWR/J	SWR_1	male	0.0513	0.072	0.0594
SWR/J	SWR_3	male	0.0479	0.0696	0.0539
SWR/J	SWR_9	male	0.051	0.0722	0.0583
SWR/J	SWR_2	male	0.0524	0.0647	0.0572
SWR/J	SWR_8	male	0.0482	0.0681	0.0564
SWR/J	SWR_6	male	0.0502	0.0691	0.0638
SWR/J	SWR_5	male	0.0467	0.0669	0.056
SWR/J	SWR_7	male	0.0509	0.0663	0.0611
SWR/J	SWR_10	male	0.0467	0.0597	0.0553
SWR/J	SWR_4	male	0.0466	0.0628	0.0555
