# Supplementary material for: Mouse Genome-Wide Association and Systems Genetics Identify Asxl2 As a Regulator of Bone Mineral Density and Osteoclastogenesis
Source: PLoS Genet. 2011 Apr 7;7(4):e1002038. doi: 10.1371/journal.pgen.1002038 (PMC3072371; doi:10.1371/journal.pgen.1002038)
Supplement: Table S2 — List of eQTL mapping results for genes located within the four BMD GWA associations. The local eQTL P-value column contains the most significant association between the all SNPs located within eac association and the expression of each probe from the region. The overlapping SNP column contains the number of SNPs that overlap each probe. (XLSX) [file pgen.1002038.s003.xlsx]

## Sheet: hmdp.genes.020111.csv
Gene	RefSeq	Chr	txStart	txEnd	Illumina Probe	local eQTL P	Overlapping SNPs
Igfl3	NM_001003393	7	18761842	18767211	GI_20820876-S	0.11066	1
Mill1	NM_153749	7	18830695	18851441	scl33025.4.1_50-S	0.18449	1
Psg18	NM_011963	7	18931156	18940356	scl0026438.1_171-S	0.00058004	0
Psg28	NM_054063	7	19007884	19017404	scl00114871.1_73-S	0.13843	0
Psg26	NM_001029893	7	19059930	19069498	NA	NA	NA
Psg25	NM_054060	7	19105050	19117576	NA	NA	NA
Psg27	NM_001037168	7	19141862	19152654	NA	NA	NA
Psg23	NM_020261	7	19191691	19201850	NA	NA	NA
Psg21	NM_027403	7	19232002	19242074	scl0072242.1_310-S	0.0091098	0
Psg20	NM_054058	7	19259714	19271341	NA	NA	NA
Psg22	NM_001004152	7	19303438	19312597	NA	NA	NA
Sycp1-ps1	NR_024208	7	19371650	19374763	scl33023.1.341_118-S	0.03762	0
Psg19	NM_011964	7	19374473	19383859	scl026439.3_18-S	0.01738	1
Psg17	NM_007677	7	19399285	19406940	scl31702.4.1_28-S	0.31216	0
Mill2	NM_153760	7	19425314	19444002	GI_38093605-S	9.03e-05	1
Pglyrp1	NM_009402	7	19470038	19475787	ri|A730072G01|PX00151H04|AK043227|1009-S	0.00012951	0
Ccdc61	NM_001033314	7	19476232	19495753	NA	NA	NA
Nova2	NM_001029877	7	19511236	19550666	GI_38086000-S	0.10844	0
Nanos2	NM_194064	7	19572872	19574311	scl0378430.1_272-S	0.043801	0
Mypop	NM_145579	7	19576593	19587115	NA	NA	NA
Irf2bp1	NM_178757	7	19589413	19592112	scl33017.2_469-S	3.95e-08	0
Foxa3	NM_008260	7	19598631	19608888	scl31698.2_26-S	0.26758	0
Sympk	NM_026605	7	19609725	19639971	scl33015.27.238_51-S	7.99e-08	1
Rsph6a	NM_001159671	7	19640035	19659796	NA	NA	NA
Dmwd	NM_010058	7	19661548	19668124	scl33012.5.1_34-S	1.82e-14	0
Dmpk	NM_001190491	7	19669197	19679169	scl33011.16_16-S	0.0059865	0
Mir3100	NR_037282	7	19672176	19672241	NA	NA	NA
Six5	NM_011383	7	19679892	19683694	scl33010.3_528-S	6.45e-05	0
Fbxo46	NM_175530	7	19705207	19723610	scl33009.3_512-S	0.015539	0
Qpctl	NM_026111	7	19725565	19734545	scl31696.7.1_3-S	0.21443	0
Snrpd2	NM_026943	7	19735186	19738075	scl0107686.2_24-S	0.0016393	0
Gipr	NM_001080815	7	19742473	19751476	GI_20821563-S	0.10288	0
Eml2	NM_001162996	7	19766518	19791831	scl00037.1_41-S	0.025576	0
Mir330	NR_029763	7	19766813	19766911	NA	NA	NA
Gpr4	NM_175668	7	19797886	19809525	scl33002.1.1_320-S	0.0074002	0
Opa3	NM_207525	7	19813737	19832166	scl0403187.2_39-S	0.042269	1
Vasp	NM_009499	7	19842278	19857203	scl31690.17_96-S	0.043366	0
Ppm1n	NM_177691	7	19862155	19865398	NA	NA	NA
Rtn2	NM_013648	7	19868015	19881509	scl020167.10_162-S	0.0065279	0
Fosb	NM_008036	7	19888044	19895394	scl18924.1.2532_104-S	0.047322	0
Ercc1	NM_007948	7	19930419	19941873	scl0330481.1_5-S	6.17e-14	2
Cd3eap	NM_145822	7	19941357	19944832	NA	NA	NA
Ppp1r13l	NM_001010836	7	19946564	19963882	GI_58082068-S	0.13479	1
Ercc2	NM_007949	7	19967387	19981041	scl000167.1_26-S	0.00026737	0
Mir343	NR_030759	7	19971991	19972066	NA	NA	NA
Klc3	NM_146182	7	19979788	19985205	NA	NA	NA
Ckm	NM_007710	7	19996442	20006932	scl32994.8.1_63-S	0.036044	0
Mark4	NM_172279	7	20011423	20043843	scl0232944.1_122-S	0.042068	0
Bloc1s3	NM_177692	7	20091152	20093680	scl00232946.2_300-S	2.54e-05	0
Trappc6a	NM_025960	7	20094077	20101494	scl067091.5_7-S	1.61e-07	0
Nkpd1	NM_027116	7	20104079	20110399	scl32991.1.1_239-S	0.055616	0
Lrrc68	NM_199149	7	20116315	20147747	NA	NA	NA
Gemin7	NM_027189	7	20150297	20158692	scl31681.6.1_3-S	8.05e-06	0
Zfp296	NM_022409	7	20162635	20166005	scl32990.3.1_30-S	0.018864	0
Clasrp	NM_016680	7	20166391	20189817	NA	NA	NA
Relb	NM_009046	7	20191570	20214787	scl31677.12.1_25-S	0.33529	0
Clptm1	NM_019649	7	20216928	20250379	scl31670.15.1_26-S	0.0048499	0
Apoc2	NM_009695	7	20256927	20262213	scl011813.3_68-S	0.00075316	0
Apoc4	NM_007385	7	20263442	20266765	scl011425.3_30-S	0.31201	0
Apoc1	NM_001110009	7	20274829	20278007	scl31674.3.1_6-S	0.051462	1
Apoe	NM_009696	7	20281592	20284515	scl011816.1_11-S	0.0022009	0
Tomm40	NM_016871	7	20286661	20300778	scl32987.2.1_130-S	0.024004	3
Pvrl2	NM_008990	7	20301992	20334922	scl019294.2_27-S	0.013377	0
Bcam	NM_020486	7	20341486	20355881	ri|A430106M06|PX00064H09|AK040564|1437-S	0.036656	0
Cblc	NM_023224	7	20365066	20382158	ri|2310076I21|ZX00060A11|AK010200|1057-S	0.28868	1
Bcl3	NM_033601	7	20393810	20408104	scl012051.1_129-S	0.017769	0
Ceacam16	NM_001033419	7	20437445	20446648	GI_38088339-S	0.0041907	1
Ceacam19	NM_177036	7	20461090	20473314	scl00319930.2_238-S	0.11798	0
Pvr	NM_027514	7	20488926	20506492	scl021332.4_8-S	0.0029516	0
2210010C17Rik	NM_027308	7	20522653	20536092	scl31660.6_519-S	0.40658	0
Ceacam20	NM_027839	7	20550760	20576460	scl0071601.1_80-S	0.039438	0
Nlrp9b	NM_194058	7	20593371	20648287	scl0243874.7_46-S	0.055194	0
Vmn1r91	NM_001166736	7	20686506	20687430	NA	NA	NA
Gm16451	NM_001167149	7	20707004	20707928	NA	NA	NA
Gm16442	NM_001167148	7	20707004	20707928	NA	NA	NA
Vmn1r93	NM_207547	7	20723471	20724437	NA	NA	NA
Gm10666	NM_001167573	7	20723471	20724437	NA	NA	NA
Vmn1r94	NM_001166723	7	20752808	20753726	NA	NA	NA
Vmn1r142	NM_001166749	7	20752808	20753726	NA	NA	NA
Vmn1r95	NM_001167538	7	20779058	20779982	NA	NA	NA
Vmn1r143	NM_001166750	7	20779058	20779982	NA	NA	NA
Gm6164	NM_001167153	7	20790032	20790956	NA	NA	NA
Vmn1r118	NM_001166742	7	20818256	20819177	NA	NA	NA
Gm8453	NM_001167150	7	20818256	20819177	NA	NA	NA
Gm4498	NM_001167151	7	20818256	20819177	NA	NA	NA
Gm4187	NM_001167159	7	20918490	20919414	NA	NA	NA
Gm4133	NM_001167158	7	20918490	20919414	NA	NA	NA
Vmn1r-ps79	NR_030707	7	20941974	20944267	NA	NA	NA
Gm8660	NM_001166751	7	20959841	20960759	NA	NA	NA
Gm5728	NM_001166713	7	20959841	20960759	NA	NA	NA
Vmn1r100	NM_001166844	7	21003290	21004214	NA	NA	NA
Vmn1r149	NM_001166840	7	21027018	21027942	NA	NA	NA
Vmn1r101	NM_001166836	7	21027018	21027942	NA	NA	NA
Gm10670	NM_001167161	7	21059308	21060274	NA	NA	NA
Gm10665	NM_001167160	7	21059308	21060274	NA	NA	NA
Vmn1r103	NM_001166737	7	21094965	21095883	NA	NA	NA
Vmn1r152	NM_001166752	7	21119185	21120109	NA	NA	NA
Vmn1r104	NM_001166738	7	21119185	21120109	NA	NA	NA
Gm8677	NM_001167147	7	21130182	21131106	NA	NA	NA
Gm5726	NM_001167146	7	21130182	21131106	NA	NA	NA
Gm4201	NM_001167162	7	21160669	21161590	NA	NA	NA
Gm4141	NM_001167163	7	21160669	21161590	NA	NA	NA
Gm4541	NR_033693	7	21196232	21215690	NA	NA	NA
Vmn1r165	NM_001166850	7	21254266	21255190	NA	NA	NA
Vmn1r155	NM_001166753	7	21254266	21255190	NA	NA	NA
Vmn1r137	NM_001166849	7	21254266	21255190	NA	NA	NA
Vmn1r130	NM_001166848	7	21254266	21255190	NA	NA	NA
Vmn1r110	NM_001166846	7	21254266	21255190	NA	NA	NA
Vmn1r107	NM_001166759	7	21254266	21255190	NA	NA	NA
Gm8693	NM_001167154	7	21287647	21288568	NA	NA	NA
Gm4144	NM_001167155	7	21287647	21288568	NA	NA	NA
Gm5156	NM_001037248	7	21309860	21315960	NA	NA	NA
Nmur2	NM_153079	11	55838491	55854489	scl40201.4.1_211-S	0.33405	0
Gria1	NM_008165	11	56825192	57143746	GI_34328127-S	0.0015607	2
Fam114a2	NM_026342	11	57296491	57332146	NA	NA	NA
Mfap3	NM_145426	11	57332166	57347319	scl00216760.1_116-S	0.042166	1
Galnt10	NM_134189	11	57458943	57601002	scl0109255.1_109-S	3.98e-13	1
Sap30l	NM_001081168	11	57615138	57624117	scl41530.4.1_0-S	0.00056148	0
Hand1	NM_008213	11	57642214	57645649	scl40193.3.1_118-S	0.15912	0
Larp1	NM_028451	11	57822565	57875534	scl073158.7_12-S	0.02945	0
Cnot8	NM_026949	11	57917654	57932096	scl069125.7_164-S	0.49588	0
Gemin5	NM_172558	11	57933502	57982041	scl40189.29.1_52-S	0.037445	1
Mrpl22	NM_175001	11	57985155	57993082	scl0216767.5_8-S	0.024053	0
Gm12250	NM_001135115	11	57997344	58003700	NA	NA	NA
Igtp	NM_018738	11	58013057	58021094	scl016145.5_111-S	0.057199	0
Irgm2	NM_019440	11	58028478	58036285	NA	NA	NA
1700012B15Rik	NR_015551	12	3235790	3250374	scl0074173.2_218-S	0.065693	0
Rab10	NM_016676	12	3247427	3309969	scl0002326.1_69-S	0.16699	0
Kif3c	NM_008445	12	3365131	3406494	scl016570.2_240-S	0.13539	0
1110002L01Rik	NR_030694	12	3403882	3426747	scl0068571.1_58-S	0.0025165	0
Asxl2	NM_172421	12	3426883	3506849	scl43443.14_407-S	0.037429	0
Dtnb	NM_001162465	12	3572390	3781398	ri|D730008I19|PX00673H15|AK085675|1630-S	0.015541	0
Dnmt3a	NM_007872	12	3806979	3914443	scl0002420.1_98-S	0.037311	0
Pomc	NM_008895	12	3954950	3960618	NA	NA	NA
Efr3b	NM_001082483	12	3962553	4038915	NA	NA	NA
Dnajc27	NM_153082	12	4082573	4110612	NA	NA	NA
Adcy3	NM_001159537	12	4133396	4213524	scl000016.1_3-S	0.020322	0
Cenpo	NM_134046	12	4211671	4234294	scl052504.1_184-S	0.010689	0
Ncoa1	NM_010881	12	4247361	4484060	ri|F730003F10|PL00002J06|AK089302|2823-S	0.34705	0
Itsn2	NM_011365	12	4599813	4720758	scl43428.43_108-S	0.38248	1
4930417G10Rik	NM_029107	12	4720610	4745189	scl42657.7.1_26-S	0.45338	0
A830093I24Rik	NM_175431	12	4753021	4776073	scl0207921.1_329-S	0.3128	0
Pfn4	NM_028376	12	4776100	4785072	scl0382562.1_7-S	0.018871	0
Gm6682	NR_033599	12	4788975	4790318	NA	NA	NA
3110082D06Rik	NM_028474	17	42452895	42644690	scl073235.2_160-S	0.0061162	0
Opn5	NM_181753	17	42693731	42748262	scl49908.4.1_10-S	0.0029054	0
Gpr115	NM_030067	17	42793839	42829233	scl49907.10.1_21-S	0.21266	1
Gpr111	NM_001033493	17	42845885	42879128	NA	NA	NA
Cd2ap	NM_009847	17	42929899	43013373	scl49906.18_11-S	0.12614	0
Tnfrsf21	NM_178589	17	43153503	43226137	scl50710.7_436-S	1.55e-14	0
Gpr110	NM_133776	17	43407295	43461355	scl50709.16.1_0-S	0.0099856	1
Gpr116	NM_001081178	17	43526414	43596506	scl50706.5_274-S	4.09e-26	3
Mep1a	NM_008585	17	43611277	43639722	scl49904.15_203-S	0.097507	1
Pla2g7	NM_013737	17	43705399	43749150	scl50703.12.1_8-S	0.00064143	1
Tdrd6	NM_001161367	17	43752283	43767248	scl0210510.1_264-S	0.0062456	0
Slc25a27	NM_028711	17	43778848	43803964	ri|E330010P20|PX00212I19|AK054292|1748-S	0.0036363	0
Cyp39a1	NM_018887	17	43804373	43888380	ri|A430077H15|PX00137F08|AK079826|1280-S	4.55e-18	0
Rcan2	NM_207649	17	43938799	44176465	scl50699.8.1_77-S	0.00015909	0
Enpp5	NM_032003	17	44215794	44223510	scl50698.5_378-S	7.95e-28	2
Enpp4	NM_199016	17	44233258	44242757	scl00224794.1_18-S	0.010891	1
Clic5	NM_172621	17	44325520	44417117	ri|5730531E12|PX00006I13|AK017800|1414-S	0.015023	0
Runx2	NM_001145920	17	44740949	44873597	scl0012393.1_284-S	0.010466	0
Supt3h	NM_178652	17	44914119	45256233	scl50694.13.20_68-S	0.0049866	0
