# Supplementary material for: Mouse Genome-Wide Association and Systems Genetics Identify Asxl2 As a Regulator of Bone Mineral Density and Osteoclastogenesis
Source: PLoS Genet. 2011 Apr 7;7(4):e1002038. doi: 10.1371/journal.pgen.1002038 (PMC3072371; doi:10.1371/journal.pgen.1002038)
Supplement: Table S3 — List of all non-synonymous SNPs within the 163 GWA candidate genes. PolyPhen assignments; B, Benign; Poss D, Possibly Damaging and Prob D, Probably Damaging. R2 was calculated for each NS SNP and the peak marker within its respective region. (XLSX) [file pgen.1002038.s004.xlsx]

## Sheet: chr7.cor.p.csv
SNP	Chr	Mbp	Alleles	dbSNP_ann	PolyPhen	r2 with peak marker
rs36655265	7	18.7652	A/T	Igfl3:Cn:IF:26	B	0.0769231
rs36871807	7	18.7652	A/G	Igfl3:Cn:KR:40	B	0.0769231
rs32291803	7	18.7653	C/T	Igfl3:Cn:PS:87	B	0.694444
rs37158990	7	18.8413	A/C	Mill1:Cn:EA:56	B	0.58132
rs37871411	7	18.8479	C/G	Mill1:Cn:HQ:104	B	0.0967742
rs31547867	7	18.848	C/G	Mill1:Cn:AG:118	B	0.00854701
rs37580583	7	18.8483	C/G	Mill1:Cn:FL:155	B	0.550476
rs31310195	7	18.8485	A/G	Mill1:Cn:ND:237	B	0.303644
rs37515792	7	18.85	A/G	Mill1:Cn:TA:246	B	0.694444
rs37610097	7	19.1116	C/T	Psg25:Cn:KE:251	B	0.694444
rs3661064	7	19.1116	C/T	Psg25:Cn:QR:248	B	0
rs32129305	7	19.4415	C/G	Mill2:Cn:NK:111	B	0.694444
rs37165439	7	19.4436	A/G	Mill2:Cn:IV:279	B	0.487179
rs38973094	7	19.4439	C/T	Mill2:Cn:AV:330	B	0.58132
rs13461382	7	19.591	A/T	Irf2bp1:Cn:TS:413	B	0.851852
rs51203567	7	19.7479	C/T	Gipr:Cn:DG:193	B	0.0107527
rs50856742	7	19.8077	A/G	Gpr4:Cn:HR:50	B	0.151515
rs32410025	7	19.8726	A/G	Rtn2:Cn:IV:200	B	0.0107527
rs32410945	7	19.9433	C/G	Cd3eap:Cn:RG:89	Poss D	0.130435
rs32417829	7	20.264	A/C	Apoc4:Cn:MI:53	B	0.310345
rs32421535	7	20.2749	G/T	Apoc1:Cn:KT:81	B	0.310345
rs32421537	7	20.275	C/T	Apoc1:Cn:TA:74	B	0.310345
rs13463654	7	20.2822	G/T	Apoe:Cn:ED:162	B	0.047619
rs32422546	7	20.2886	A/G	Tomm40:Cn:HY:204	Prob D	0.310345
rs31944997	7	20.3457	A/G	Bcam:Cn:AV:360	B	0.733333
rs13465077	7	20.3706	A/G	Cblc:Cn:DG:415	Poss D	0.636364
rs48510738	7	20.4416	A/G	Ceacam16:Cn:TM:246	B	0.851852
rs49286080	7	20.5555	C/G	Ceacam20:Cn:HQ:57	Poss D	0.851852
rs47223826	7	20.5556	C/T	Ceacam20:Cn:TI:59	B	0.851852
rs47878813	7	20.5556	A/C	Ceacam20:Cn:NT:74	B	0.851852
rs50688312	7	20.5557	A/C	Ceacam20:Cn:KQ:122	B	0.851852
rs47432737	7	20.5558	C/T	Ceacam20:Cn:TI:132	Poss D	0.851852
rs45875708	7	20.5615	C/T	Ceacam20:Cn:HY:356	B	0.694444
rs46058112	7	20.5616	G/T	Ceacam20:Cn:GC:406	Poss D	0.417027
rs46419341	7	20.6086	C/T	Nlrp9b:Cn:AV:144	B	0.555556
rs51319463	7	20.6277	C/T	Nlrp9b:Cn:TI:742	B	0.636364
rs26960827	11	57.3415	A/T	Mfap3:Cn:IF:8	B	0.0288199
rs26960821	11	57.3436	A/G	Mfap3:Cn:NS:286	B	0.157895
rs26966327	11	57.9531	C/G	Gemin5:Cn:SC:807	Poss D	0.151194
rs26950310	11	58.0013	C/T	Irgb10:Cn:TM:14	Poss D	0.151194
rs26950309	11	58.0017	A/G	Irgb10:Cn:ND:160	B	0.151194
rs13463262	11	58.0198	G/T	Igtp:Cn:ED:112	B	0.00840859
rs13463261	11	58.0205	C/G	Igtp:Cn:LV:320	B	0.151194
rs13463263	11	58.0206	C/G	Igtp:Cn:LV:371	B	0.151194
rs50155070	12	3.36658	A/G	Kif3c:Cn:TA:200	B	0.0857143
rs48815364	12	3.49625	A/T	Asxl2:Cn:ED:342	B	0.0857143
rs46944526	12	3.4968	A/T	Asxl2:Cn:ED:526	B	0.0857143
rs48006649	12	3.50076	C/T	Asxl2:Cn:PS:833	B	0.183673
rs51508182	12	3.50108	C/T	Asxl2:Cn:TI:939	Poss D	0.36
rs51276625	12	3.50119	A/G	Asxl2:Cn:KR:976	B	0.0857143
rs51047007	12	3.5018	A/C	Asxl2:Cn:KQ:1179	B	0.296703
rs29131970	12	3.50183	C/T	Asxl2:Cn:SF:1190	Prob D	1
rs51548987	12	3.50185	C/T	Asxl2:Cn:PS:1196	B	0.0857143
rs47917231	12	3.77264	A/C	Dtnb:Cn:SR:541	B	0.0857143
rs48278929	12	3.9601	C/T	Pomc1:Cn:PS:113	B	0.183673
rs48727919	12	4.21664	A/C	Cenpo:Cn:VF:155	Prob D	0.0857143
rs48755392	12	4.72248	C/T	4930417G10Rik:Cn:HR:256	Poss D	0.36
rs13482992	17	42.8038	A/G	Gpr115:Cn:AV:534	Poss D	0.0248059
rs33377578	17	42.8045	C/T	Gpr115:Cn:QR:310	B	0.0541872
rs47895662	17	42.8046	A/G	Gpr115:Cn:SL:255	B	0.0349206
rs46389302	17	42.847	A/G	Gpr111:Cn:SF:632	Prob D	0.000618429
rs49224881	17	42.8473	C/T	Gpr111:Cn:IV:510	B	0.0233766
rs48909028	17	43.1771	A/G	Tnfrsf21:Cn:TA:386	B	0.127273
rs47356867	17	43.4321	C/G	Gpr110:Cn:DE:58	B	0.0168971
rs46598153	17	43.4322	C/T	Gpr110:Cn:PS:73	B	0.146667
rs49295834	17	43.436	A/T	Gpr110:Cn:KN:159	B	0.0168971
rs47784933	17	43.4423	C/T	Gpr110:Cn:SF:296	B	0.204969
rs46330411	17	43.5595	C/T	Gpr116:Cn:AV:54	B	0.0168971
rs49575309	17	43.5614	G/T	Gpr116:Cn:ED:125	B	0.0168971
rs51535437	17	43.5789	A/T	Gpr116:Cn:DV:592	Prob D	0.0478181
rs47930230	17	43.583	C/T	Gpr116:Cn:PS:694	B	0.245199
rs46753646	17	43.5868	A/G	Gpr116:Cn:IV:797	B	0.300297
rs48263700	17	43.6152	A/C	Mep1a:Cn:VF:565	B	0.00418058
rs47321171	17	43.6192	A/C	Mep1a:Cn:AS:379	B	0.245199
rs47178612	17	43.6193	C/G	Mep1a:Cn:TR:335	B	0.245199
rs50539426	17	43.6233	C/T	Mep1a:Cn:IV:287	B	0.000111
rs46011116	17	43.6286	G/T	Mep1a:Cn:NT:188	B	0.0478181
rs50252056	17	43.6286	A/G	Mep1a:Cn:SF:160	B	0.0478181
rs48412763	17	43.6287	A/G	Mep1a:Cn:Q*:150	Nonsense	0.0478181
rs48645443	17	43.6363	A/T	Mep1a:Cn:HL:71	B	0.245199
rs50327625	17	43.7256	A/C	Pla2g7:Cn:KQ:24	B	0.0168971
rs51295335	17	43.7398	A/C	Pla2g7:Cn:ED:226	Prob D	0.0478181
rs13468809	17	43.7489	C/T	Pla2g7:Cn:AV:426	B	0.0168971
rs47526391	17	43.7489	C/T	Pla2g7:Cn:PS:435	B	0.0478181
rs29514745	17	43.7612	C/T	Tdrd6:Cn:DG:1974	B	0.0643414
rs33536829	17	43.7613	C/T	Tdrd6:Cn:YC:1939	Prob D	0.00721501
rs48707011	17	43.7617	C/T	Tdrd6:Cn:IM:1798	B	0.0643414
rs49026999	17	43.7634	C/T	Tdrd6:Cn:YC:1231	Poss D	0.0478181
rs45824990	17	43.7638	C/T	Tdrd6:Cn:HR:1108	Prob D	0.0643414
rs48930076	17	44.2176	A/G	Enpp5:Cn:KE:3	B	4.98e-05
rs33653328	17	44.2225	A/C	Enpp5:Cn:NH:460	B	0.00385675
rs49532776	17	45.1401	A/G	Supt3h:Cn:SG:128	B	0.0349206
Polyphen assignments: B, Benign; Poss D, Possibly Damaging; Prob D, Probably Damaging
