# Supplementary material for: Mouse Genome-Wide Association and Systems Genetics Identify Asxl2 As a Regulator of Bone Mineral Density and Osteoclastogenesis
Source: PLoS Genet. 2011 Apr 7;7(4):e1002038. doi: 10.1371/journal.pgen.1002038 (PMC3072371; doi:10.1371/journal.pgen.1002038)
Supplement: Table S4 — List of metrics for all blue module genes. R with Asxl2 equals the correlation between the expression of each network gene and Asxl2. (XLSX) [file pgen.1002038.s005.xlsx]

## Sheet: Sheet1
Array_Address_ID	Gene_Symbol	Gene_ID	r with Asxl2	Total network connectivity (k.total)	Blue Module Connectivity (k.in)
scl43443.14_407-S	Asxl2	75302	1	16.9552	10.8166
scl0074081.1_111-S	Cep350	74081	0.829396	22.3104	14.851
scl50808.8.1_29-S	Rdbp	27632	0.808525	62.1007	28.2365
scl066939.11_66-S	2310007F21Rik	66939	0.805963	90.2322	54.9561
scl47740.13_198-S	Gtpbp1	14904	0.79464	62.3698	41.3382
ri|C730029F17|PX00087D15|AK050233|2474-S	C730029F17Rik	382409	0.783968	38.6373	22.6553
scl21863.12_12-S	Snx27	76742	0.778794	7.70889	6.13338
GI_38077788-S	Slc45a4	106068	0.778351	11.0906	7.34224
GI_38078281-S	Fbxo10	269529	0.77803	43.4148	24.7167
scl10180.1.1_89-S	Mphosph9	269702	0.775498	76.4519	38.497
scl0068783.1_65-S	Hnrpa0	77134	0.774134	23.1621	9.75696
scl000688.1_865-S	Whsc1l1	234135	0.770605	59.5122	23.2415
scl35510.14_21-S	Tbc1d2b	67016	0.759986	39.8665	24.1005
GI_20851448-I	1700052N19Rik	73419	0.758903	15.4022	10.819
scl066590.10_12-S	Farsa	66590	0.758782	22.1883	13.6946
scl26247.31.1_10-S	Gak	231580	0.757669	41.6932	27.3907
scl076437.1_89-S	D11Bwg0414e	76437	0.757103	41.9652	13.3501
scl33393.12_260-S	Nfatc3	18021	0.756652	11.1971	6.33967
ri|6330409F21|PX00008I09|AK018152|1140-S	Khsrp	16549	0.753218	60.2643	37.4136
GI_38075180-S	Asxl1	228790	0.751032	68.7501	47.488
scl24381.3.573_10-S	Rnf38	73469	0.745776	78.8241	35.7293
scl36396.16_197-S	Ubp1	22221	0.742478	99.8849	53.2114
ri|1500015A01|R000020H17|AK005239|1290-S	Cdan1	68968	0.741881	51.1556	31.3237
scl23675.18_254-S	Srrm1	51796	0.739944	18.6905	10.4736
ri|E430027N06|PX00100B22|AK088835|1525-S	Seh1l	72124	0.739011	84.254	42.9022
scl00338523.1_40-S	Jhdm1d	338523	0.734883	25.0747	15.9594
scl23875.1.1208_1-S	Rlf	109263	0.732839	37.9559	27.1693
GI_31980990-S	Htra2	64704	0.726491	89.7558	50.8382
scl9889.1.1_2-S	1110029L17Rik	68722	0.72553	49.3585	35.4037
ri|C730026O12|PX00087C21|AK050208|3838-S	Thrap3	230753	0.72536	30.4305	14.3861
GI_38090794-S	Cand1	71902	0.724168	21.9779	9.77594
scl47510.32_484-S	Dip2b	239667	0.723383	42.4296	25.1337
GI_38079106-S	LOC277692	277692	0.722672	94.2383	47.5599
GI_38082122-S	Zbtb9	474156	0.721289	24.2906	15.1269
scl19459.18_395-S	Fnbp1	14269	0.719898	97.0784	56.0144
ri|2400007G07|ZX00041I11|AK010296|2164-S	Zdhhc6	66980	0.716868	31.888	18.9929
GI_38091344-S	Cnot6	104625	0.716859	50.4535	22.6741
GI_38082125-S	AI413582	106672	0.716155	34.3481	16.1699
GI_38073597-S	LOC380775		0.715166	33.475	12.7703
scl076129.1_180-S	Apaf1	11783	0.714281	212.817	107.901
scl26033.1.1904_52-S	Sbno1	243272	0.712346	11.6636	7.30069
scl36056.10_126-S	Fli1	14247	0.710406	37.9812	17.8723
ri|2900053A13|ZX00069K17|AK013674|332-S	Pcp2	18545	0.709937	15.9893	11.2379
scl26568.9_443-S	Rell1	100532	0.708638	24.1891	11.8611
ri|2410042M16|ZX00056O10|AK010657|816-S	Dazap1	70248	0.708508	51.9668	18.9141
scl33700.7_225-S	1500034J01Rik	66498	0.707233	11.142	6.03919
ri|B130045P17|PX00158F04|AK080782|1857-S	Clasp1	76707	0.705722	20.1858	13.465
scl52893.6_98-S	Nat11	70999	0.704427	77.1549	44.3081
scl23356.25.1035_6-S	Hltf	20585	0.704225	34.601	17.925
scl070312.7_310-S	2510012J08Rik	70312	0.702905	60.4691	33.8682
scl53290.5_226-S	5730446C15Rik	226016	0.702874	27.8465	12.1784
ri|8030459N02|PX00103J23|AK033202|1691-S	Saal1	78935	0.70254	81.4711	38.8149
scl17978.10_263-S	5330401P04Rik	227094	0.700405	45.2417	24.9302
ri|9830169E20|PX00119N12|AK036745|2602-S	BC005764	216152	0.70007	35.9997	14.9033
scl54289.1.1_18-S	BC042423		0.698672	134.048	84.5206
ri|9830168E22|PX00119B17|AK036728|3372-S	Eps15l1	13859	0.697411	64.7284	28.5755
GI_38090930-S	Stxbp5	78808	0.696819	109.741	61.0311
scl21654.3_502-S	Cyb561d1	72023	0.695508	129.22	75.3148
GI_38348483-S	Tspyl3	241732	0.694412	99.2663	42.8147
scl47766.12_451-S	Pscd4	72318	0.693399	182.088	91.8741
scl34058.1.1_81-S	4933411D12Rik	74086	0.69329	21.0601	15.2744
ri|1700015C21|ZX00037I13|AK005988|408-S	2610036L11Rik	66311	0.693134	160.44	93.975
scl24275.17_17-S	Rod1	230257	0.69168	190.589	90.7455
GI_40254576-S	Rps12	20042	0.690933	77.4234	32.3967
scl0235626.1_238-S	Setd2	235626	0.690617	7.98962	5.28879
scl019718.11_41-S	Rfc2	19718	0.690192	99.5884	54.3161
ri|A230090C03|PX00130I03|AK039047|4745-S	Mbp	17196	0.686266	212.447	132.619
scl41755.17_597-S	Smek2	104570	0.684994	76.4532	33.2239
scl19875.13_21-S	Ptpn1	19246	0.683528	48.6248	34.398
GI_38089994-S	LOC382092		0.683355	180.993	77.1479
scl37356.11_303-S	Pa2g4	18813	0.680751	12.524	7.36064
scl21793.3_27-S	Bcl9	77578	0.678967	50.4693	31.3273
scl0101757.2_64-S	AU020206	101757	0.678448	42.0483	20.942
scl0237823.1_321-S	Pfas	237823	0.678361	70.0077	45.5697
ri|C130085D15|PX00666B08|AK081890|2974-S	Tmem164	209497	0.675229	68.2785	45.1092
ri|3110023F10|ZX00071K22|AK014073|1042-S	Actn1	109711	0.674793	38.521	21.6155
scl00112420.1_5-S	Rad51ap1	19362	0.673741	158.178	99.5844
scl0239528.1_91-S	Eif2c2	239528	0.672978	14.2218	10.5444
ri|9430065L19|PX00110E05|AK034952|1991-S	Sfrs7	225027	0.672435	65.7532	33.827
scl020168.1_23-S	Rtn3	20168	0.67149	137.963	76.1573
ri|1110017L21|R000016O04|AK003755|762-S	Cdca8	52276	0.671135	218.309	132.215
scl3500.1.1_11-S	3110068G20Rik	73198	0.670279	131.287	90.8457
scl20295.1.1_330-S	2900076A13Rik	73002	0.669907	120.942	76.1087
ri|C330003C13|PX00667E20|AK082750|1893-S	Tcerg1	56070	0.66906	11.0386	7.69203
scl52410.2_145-S	4833438C02Rik	107243	0.665988	78.6716	40.2861
GI_38091607-S	Sft2d1	106489	0.664652	47.4125	26.5694
ri|C130095G16|PX00173M04|AK048657|3072-S	Lpin2	64898	0.661142	53.4556	34.0161
scl38357.2.167_180-S	C030002B11Rik	78540	0.66012	45.2387	28.8503
scl29566.11_547-S	Il17ra	16172	0.659136	135.705	97.426
scl0002449.1_77-S	Skp2	27401	0.658987	142.963	73.4258
scl25441.25_49-S	Smc2	14211	0.658697	183.872	108.1
ri|5730441M17|PX00003D10|AK017632|2185-S	5730441M17Rik	380738	0.657736	61.3961	38.8798
scl22584.20.1_20-S	Cenpe	229841	0.656864	227.135	141.666
scl55002.9.115_7-S	Dock11	75974	0.656248	96.7765	59.4155
scl39836.1_600-S	A130086G11Rik	319846	0.655084	24.4835	17.4479
scl38706.14_33-S	Ptbp1	19205	0.654991	134.354	40.6961
GI_38074620-S	Cep110	26920	0.653688	58.014	43.4903
GI_38091513-S	Atad5	237877	0.652955	139.643	91.9093
GI_6755349-S	Rpl10a	19896	0.652722	42.8625	20.4767
GI_20898425-S	EG238836	238836	0.652182	87.0344	43.0025
scl21606.12_118-S	Slc35a3	229782	0.651382	61.9706	25.0019
ri|1110007D16|R000015J04|AK003531|729-S	H2afy	26914	0.651252	150.215	79.0747
ri|C530035I24|PX00669H11|AK083034|1629-S	Rab5b	19344	0.651127	8.36104	4.77003
scl41320.8.1_17-S	Rpain	69723	0.651066	21.8361	13.5037
scl33304.1.1_129-S	Mon1b	270096	0.649382	51.0292	29.6328
ri|2500004H21|ZX00052D06|AK010874|1261-S	Rab43	69834	0.648985	92.0381	42.5802
ri|1810058M03|ZX00043C08|AK007898|384-S	Mgat5b	268510	0.64779	15.3205	10.1753
scl33270.1.1_296-S	A130010C12Rik	320211	0.647121	67.3265	38.0311
scl26886.1_238-S	Cdk6	12571	0.646591	224.496	116.053
scl27909.18_34-S	Add1	11518	0.646266	59.8693	32.2851
scl37887.24_414-S	Ccar1	67500	0.645383	16.8612	8.8308
scl4624.1.1_234-S	4833420G11Rik	108863	0.64417	27.9332	15.6205
scl0068364.1_82-S	0610030E20Rik	68364	0.640629	108.879	57.5821
scl0213211.1_202-S	Rnf26	213211	0.640216	142.516	74.0679
ri|7420404O03|PX00650P09|AK078662|2153-S	E330016A19Rik	214763	0.639674	146.823	78.6518
GI_30061398-S	Hist2h2aa2	319192	0.638798	80.4163	50.0311
GI_38090513-S	EG237361	237361	0.638727	8.73978	4.45351
scl0381822.1_19-S	1190002F15Rik	381822	0.638493	78.8292	53.9352
scl44732.17_56-S	Grk6	26385	0.637327	82.8381	58.155
GI_38073651-S	Rpl129	19944	0.63591	9.28825	4.53753
scl33062.1.1_320-S	2010004M13Rik	76511	0.63485	142.631	73.6522
scl50806.5_190-S	Neu1	18010	0.634651	12.3666	8.957
scl19804.2_446-S	9030418K01Rik	71532	0.634569	64.3726	47.7289
GI_30061374-S	Hist1h2ao	319171	0.634423	192.991	102.055
scl071857.8_116-S	1700019H03Rik	228993	0.633996	88.9804	66.5428
scl27921.1.1455_23-S	Whsc1	107823	0.633975	137.112	80.914
GI_34740334-S	Tuba1b	22143	0.633947	151.472	69.3409
ri|A130068B11|PX00124P08|AK037970|2210-S	Lcp2	16822	0.632436	80.2313	49.6479
scl8139.1.1_103-S	1110062M06Rik	68850	0.631287	66.5607	51.5449
scl46940.15_253-S	Mkl1	223701	0.631218	87.4132	64.9298
GI_9256518-S	Rplp1	56040	0.630856	22.5476	8.41907
scl0074451.1_282-S	Pgs1	74451	0.628299	25.7294	17.6788
GI_38074864-S	LOC218482		0.627888	114.163	59.5013
scl31690.17_96-S	Vasp	22323	0.626903	179.312	89.3435
scl37903.28_124-S	Hk1	15275	0.626173	74.2131	36.835
GI_30061370-S	Hist1h2ak	319169	0.625515	76.7703	44.6744
ri|1700030F05|ZX00038I09|AK006541|1622-S	Acsl5	433256	0.622727	134.937	55.855
scl054683.1_165-S	Prdx5	54683	0.622381	73.5365	45.5425
ri|A630057M18|PX00146J05|AK042095|1409-S	Sp100	20684	0.621679	67.4085	39.848
ri|0610009M19|R000002A16|AK002422|690-S	Agpat2	67512	0.620129	70.3194	46.6193
ri|C730013O11|PX00086H23|AK050083|2881-S	5730596B20Rik	77580	0.618152	62.8487	36.1597
GI_37693517-S	Rps20	67427	0.617415	38.986	17.5395
ri|2700055K03|ZX00082N19|AK012436|937-S	Adcy7	11513	0.616147	94.2892	62.7898
scl00319536.1_287-S	Cugbp2	14007	0.615574	93.1758	67.0862
GI_38082631-S	LOC193798		0.614213	25.4217	13.1168
scl0076091.1_320-S	Fgd3	30938	0.610232	131.658	88.7557
scl0026356.2_110-S	Ing1	26356	0.609588	50.7552	32.7704
scl39320.11_376-S	Unc13d	70450	0.609537	182.799	105.647
GI_30061356-S	Hist1h2ad	319165	0.609151	64.6341	41.8314
scl067037.1_35-S	Pmf1	67037	0.609054	123.888	82.9276
GI_38091893-S	Gm885	380732	0.60843	137.154	100.045
GI_38076060-S	Cdkn3	72391	0.608334	167.519	112.252
scl48640.30_694-S	Dgkg	110197	0.607874	168.422	103.375
scl074440.16_72-S	4933407C03Rik		0.607382	137.684	77.3014
scl35362.2.1_40-S	6230427J02Rik	68176	0.606222	32.5578	17.0588
scl48186.1.2295_0-S	A430042E23Rik	320166	0.605935	95.9825	56.5929
GI_38075070-S	LOC218617		0.604687	175.113	115.83
scl38577.23_530-S	E030041M21Rik	75089	0.603105	21.1994	15.5054
GI_31342691-S	A630001G21Rik	319997	0.601757	95.7795	55.1994
GI_38079773-S	LOC381046		0.600739	32.4474	14.9784
scl45988.2_408-S	5033413D16Rik	75957	0.599153	64.3241	32.7754
scl068762.2_131-S	Nat8l	269642	0.598717	46.0172	34.2982
scl41831.10_341-S	Ikzf1	22778	0.598422	189.138	107.592
GI_38075608-S	Plcb2	18796	0.5981	16.6422	12.9506
scl17312.6.2217_8-S	Cenpl	70454	0.597873	174.564	107.499
ri|3002006F17|ZX00083L23|AK028251|2918-S	Ctdspl2	329506	0.597626	12.9222	7.42029
ri|A130052C08|PX00123N14|AK037815|602-S	Akap13	75547	0.597607	80.2597	52.9065
ri|8030411F07|PX00102N21|AK033097|1630-S	Lmo4	16911	0.597428	46.9214	27.0181
scl42825.2_370-S	Glrx5	73046	0.595154	42.4485	35.3227
GI_38078432-S	LOC381527		0.594136	109.317	57.2529
scl32148.1.343_79-S	3830612M24		0.594076	65.0487	45.1215
ri|1700024P20|ZX00050F10|AK006314|744-S	Strbp	20744	0.593988	56.4142	30.9051
ri|4930483L24|PX00032L17|AK029701|3434-S	Akna	100182	0.593902	113.827	77.6138
scl0319168.1_1-S	Hist1h2ah	319168	0.593411	167.437	90.193
scl24354.8_529-S	Tbc1d2	381605	0.592136	127.106	84.7082
ri|A430030K23|PX00134L06|AK039919|2934-S	Atp8a1	11980	0.592106	73.581	43.1027
scl25700.14_179-S	Sdcbp	53378	0.590655	69.6457	34.7069
ri|2810047L02|ZX00083M23|AK012919|1791-S	2810047J09Rik	72666	0.590065	73.3066	48.022
scl0074096.2_52-S	Hvcn1	74096	0.587789	195.381	88.0677
scl078591.2_52-S	A430104N18Rik	78591	0.587146	192.924	108.802
scl000209.1_5-S	Ptpre	19267	0.585023	124.102	93.3538
scl42750.13_363-S	Tnfaip2	21928	0.583887	87.8439	49.0479
scl24229.6_463-S	Megf9	230316	0.583708	114.858	72.761
GI_30061360-S	Hist1h2ac	319164	0.583203	32.8031	20.8667
scl37746.9_45-S	C030046I01Rik	109284	0.580941	7.91276	6.9767
ri|A830055I09|PX00155F05|AK043943|2735-S	A330050B17Rik	654424	0.580389	11.6525	7.47645
GI_31982205-S	Hist1h2ae	319166	0.579484	62.7974	36.165
scl41013.18_227-S	5730593F17Rik	215512	0.576185	58.3926	41.2848
ri|A630006E02|PX00144K17|AK041380|552-S	A630006E02Rik		0.575316	193.474	118.694
ri|A630086H07|PX00147H03|AK080384|970-S	Iqgap2	544963	0.574492	108.552	57.9189
scl24758.27.1_59-S	Atp13a2	74772	0.574385	86.5093	51.0767
scl39552.13.1_17-S	Dhx58	80861	0.57416	43.4077	25.2442
scl25913.12.11_19-S	1200011O22Rik	71735	0.573517	175.976	104.405
scl26046.6_19-S	Vps37b	330192	0.572961	150.419	95.2547
scl54729.1.1_292-S	6430511F03	331475	0.572705	51.8083	40.27
ri|5830496L11|PX00041K19|AK031022|4710-S	5830407E08Rik	76013	0.572623	174.571	115.195
ri|A330060H04|PX00132F07|AK039554|801-S	Vrk1	22367	0.571798	135.734	76.8239
scl0105121.5_1-S	6330500D04Rik	193385	0.571724	135.62	83.9036
scl31799.8.1_22-S	Ube2s	77891	0.56979	31.98	23.9761
scl31120.39_351-S	Iqgap1	29875	0.5696	53.3522	35.5416
scl21531.3_177-S	5730508B09Rik	70617	0.569048	107.817	75.0511
ri|2010011E17|ZX00057J21|AK008185|438-S	Map4k5	399510	0.566253	9.20022	5.91806
scl0002777.1_339-S	Ak2	11637	0.566251	114.418	53.1965
GI_31981379-S	Pigq	14755	0.56577	82.2922	64.0681
scl42548.13_47-S	Pik3cg	30955	0.565237	223.549	122.205
scl18712.18.1_54-S	Ncaph	215387	0.564083	109.598	71.4328
scl26220.57_399-S	Ep400	75560	0.563965	138.675	65.6382
scl3957.1.1_88-S	Ppp1r3d	228966	0.563955	58.9301	44.272
GI_38091321-S	F830116E18Rik	544763	0.563125	56.7591	46.0092
scl0002723.1_35-S	Med8	80509	0.562876	48.7056	30.9174
scl30660.11.1_1-S	Kif22	110033	0.562132	233.473	145.344
scl0269947.3_288-S	BC028450		0.56156	157.413	106.541
scl0013430.2_50-S	Dnm2	13430	0.561381	110.374	70.447
scl17491.6.1_47-S	Rab7l1	226422	0.560804	131.632	59.6009
scl000111.1_99-S	Coro1a	12721	0.558996	229.942	151.414
GI_46369478-S	Cebpe	110794	0.557619	98.2479	71.0814
ri|C130097F01|PX00666H16|AK082035|2490-S	Nin	18080	0.557494	115.389	80.1932
scl20977.1_530-S	A430068E04Rik	319956	0.556827	88.9377	62.2665
GI_31982179-S	Mpp1	17524	0.556221	170.733	100.918
scl31831.6_332-S	Leng4	77582	0.555014	99.1219	53.7755
ri|B430320J11|PX00072D10|AK046714|2961-S	B430320J11Rik	381939	0.554682	93.1771	63.7301
ri|4833427B12|PX00028O09|AK014776|939-S	Gins2	272551	0.553931	131.376	87.3403
scl069206.1_103-S	2010016I18Rik	69206	0.553633	60.8093	39.1125
scl23744.24_29-S	Epb4.1	269587	0.552113	48.761	38.2126
ri|B130053I10|PX00158L15|AK045266|4352-S	Sfrs15	224432	0.551102	9.63651	6.70205
scl38323.13.1_7-S	Arhgap9	216445	0.550849	191.717	128.893
scl068089.7_12-S	Arpc4	68089	0.549983	132.376	76.3769
scl00243819.2_7-S	Saps1	243819	0.547315	41.979	27.5759
GI_38089807-S	Amica1	270152	0.546617	34.5736	23.9877
scl37215.15_243-S	Ldlr	16835	0.545796	16.6611	10.8406
scl27096.8.1_1-S	Tsc22d4	78829	0.545328	72.2138	51.5226
scl20642.5.1_21-S	Sfpi1	20375	0.545176	130.483	94.7957
scl46686.16.1_15-S	Itgb7	16421	0.544886	134.655	83.563
scl18613.8_123-S	Txndc13	52837	0.544836	19.47	11.2443
GI_38089740-S	Hmgn2	15331	0.543705	145.565	77.6256
ri|A530008B12|PX00139P08|AK079926|931-S	Cybb	13058	0.541951	87.8755	62.1676
ri|D030074B08|PX00182M09|AK051115|2030-S	Pten	19211	0.541275	10.0324	7.04786
scl17645.6_17-S	Asb1	65247	0.541238	39.5018	32.2973
scl52764.18.1_16-S	Incenp	16319	0.540737	275.238	166.943
ri|9330188B09|PX00107C13|AK034413|3451-S	Lrrk2	66725	0.539963	60.6657	46.3167
GI_38074166-S	Ogfrl1	70155	0.539668	71.3311	46.3205
ri|D230018G03|PX00188B23|AK084290|2257-S	Sox6	20679	0.539076	14.5268	13.5156
scl49235.18_0-S	Tfrc	22042	0.539061	72.7302	50.7261
GI_20840808-S	Ypel4	241525	0.537744	32.5771	27.7226
scl0384009.6_207-S	Glipr2	384009	0.535833	87.2064	58.9278
scl00319176.1_318-S	Hist2h2ac	319176	0.533934	172.031	90.6673
ri|A530089A20|PX00143M04|AK041191|1821-S	Wapal	218914	0.533196	17.1242	12.3312
scl25867.6_686-S	Pilra	231805	0.53194	114.132	81.5697
GI_38085002-S	Alox5	11689	0.531522	103.807	78.7531
GI_38077353-S	CD101		0.530161	70.7662	52.0347
scl16101.1.1002_23-S	Soat1	20652	0.529956	12.6197	7.69579
scl0107995.2_8-S	Cdc20	107995	0.529307	239.401	142.194
scl41458.1.1_236-S	Specc1	432572	0.529077	39.7792	24.641
ri|4732431J01|PX00050P08|AK028672|3977-S	9629553_821-S		0.528685	27.8472	21.0301
scl0108121.3_5-S	U2af1	108121	0.528363	53.1316	31.6259
scl067706.2_5-S	1810059G22Rik	67706	0.527611	177.358	89.956
scl52801.4.1_26-S	Cdk2ap2	52004	0.527359	140.878	94.1728
scl26557.25_455-S	Rfc1	19687	0.525918	66.4822	44.9895
scl32046.5.1_83-S	Hirip3	233876	0.525488	167.709	102.944
scl014113.7_42-S	Fbl	14113	0.525355	191.997	90.5172
scl0004022.1_70-S	Arpc1b	11867	0.525132	196.061	106.388
scl20139.8.1_6-S	Gins1	69270	0.525061	111.202	69.3349
scl014693.1_109-S	Gnb2	14693	0.524855	144.68	77.5557
scl011799.4_8-S	Birc5	11799	0.524722	230.252	148.684
scl020469.24_5-S	Sipa1	20469	0.524497	83.4965	57.5225
GI_21313649-I	9130017C17Rik	71607	0.523675	47.7039	35.6455
scl00329958.1_84-S	E2f2	242705	0.522742	184.608	119.466
GI_24638449-S	Plekhk1	170799	0.522066	84.5148	54.5048
scl0078781.2_278-S	Zc3hav1	78781	0.52137	145.009	83.3921
scl33247.15_555-S	6430548M08Rik	234797	0.520746	37.4897	33.2749
scl54439.8.1_27-S	Gata1	14460	0.519414	90.5618	67.7343
scl53519.17.60_57-S	Pola2	18969	0.51775	112.389	72.7019
scl47677.6.2_17-S	Tspo	12257	0.517659	68.9193	37.4309
GI_30061392-S	Hist1h2ai	319191	0.515956	16.9436	11.665
scl073102.1_21-S	3110004L20Rik	73102	0.51575	10.2599	9.23573
scl019366.1_101-S	Rad54l	19366	0.515142	193.602	122.142
scl50799.5.1_8-S	Lsm2	27756	0.514751	75.7797	50.5012
scl33129.9_499-S	Suv420h2	232811	0.514322	209.782	106.966
scl0002678.1_34-S	Magoh	17149	0.514232	82.1568	47.8002
scl43988.10.1_34-S	Cenpp	66336	0.514147	140.578	87.212
scl40362.11.1_34-S	Ccdc99	70385	0.514108	183.486	112.905
scl28707.14.1_30-S	Mcm2	17216	0.513566	223.085	137.694
scl42235.24_353-S	1110018G07Rik	68497	0.512803	54.7788	39.9559
scl39393.9_71-S	Slc16a6	104681	0.512569	31.3394	23.1433
scl23697.3.1_58-S	Sh3bgrl3	73723	0.512266	214.433	102.622
scl067629.2_23-S	Spc24	67629	0.511976	313.872	150.563
scl0020135.2_120-S	Rrm2	20135	0.510496	141.808	101.004
scl31451.11.1_40-S	Ccne1	12447	0.509833	106.879	75.5759
scl45388.15_69-S	Cdca2	108912	0.509521	252.844	154.757
ri|5730494J16|PX00005E23|AK077637|1875-S	Lrrfip1	16978	0.507708	18.5907	14.0879
GI_28486524-S	LOC223653		0.506996	38.5007	27.5385
scl54134.13_56-S	G6pdx	14381	0.506741	196.209	128.779
scl0018045.2_49-S	Nfyb	18045	0.505884	21.7424	13.2769
GI_38090814-S	Gm867	333670	0.505713	31.4432	26.1821
scl33748.23.1_11-S	Gmip	78816	0.505447	143.891	95.5701
scl00035.1_45-S	Ucp2	22228	0.505014	181.019	107.711
scl00329790.1_296-S	A630034I12Rik	329790	0.504467	33.7053	18.8206
scl021351.9_19-S	Taldo1	21351	0.504316	248.481	153.236
scl0004117.1_32-S	Wdr1	22388	0.504215	143.669	73.1689
scl42272.11.1_270-S	Map3k9	338372	0.504151	101.566	65.5669
scl46123.6.1_7-S	Reep4	72549	0.503602	185.88	116.935
scl0109212.6_211-S	6720460F02Rik	109212	0.503598	145.364	92.6075
scl47539.13.1_86-S	Troap	78733	0.503542	230.838	143.701
scl019045.1_99-S	Ppp1ca	19045	0.50346	113.34	58.2614
scl0069878.1_40-S	Snrpf	69878	0.503075	129.576	65.4941
scl53436.18.1_9-S	Tcirg1	27060	0.501813	67.5513	31.8208
scl074039.1_148-S	Nfam1	74039	0.501229	153.39	107.998
scl49172.15.1_1-S	Hcls1	15163	0.501085	212.748	144.873
scl29516.6.1_30-S	Cdca3	14793	0.501049	122.171	71.0186
scl37182.35.1_29-S	Ncapd3	78658	0.500517	128.27	84.5166
scl53034.9_68-S	Casp7	12369	0.500471	59.2266	30.7657
scl17694.28_265-S	Inpp5d	16331	0.500275	238.661	142.62
ri|9130227N12|PX00061B23|AK033707|1811-S	Irak2	108960	0.500265	18.356	14.2629
scl066212.2_13-S	Sec61b	66212	0.499232	72.2055	34.5364
GI_30410009-S	Dhx38	64340	0.499147	77.2111	55.6464
scl41448.13.1_85-S	Trpv2	22368	0.498325	117.522	71.1663
GI_38096795-S	Pira7	18730	0.498223	57.7729	47.1129
scl27911.17_304-S	Sh3bp2	24055	0.498105	195.628	109.629
scl25830.14_357-S	Ttyh3	78339	0.497782	83.0664	45.2539
scl0022214.2_142-S	Ube2h	22214	0.497618	25.6164	18.7745
scl34254.8_613-S	Zdhhc7	102193	0.497505	45.6552	29.8348
scl36803.7_641-S	Pif1	208084	0.497452	145.927	95.7364
scl19818.14.1_56-S	Th1l	57314	0.497438	32.422	23.5076
scl00319149.2_275-S	Hist1h3d	319149	0.495263	47.1972	35.3749
scl38237.12_618-S	A130090K04Rik	320495	0.495095	111.906	83.1081
scl0020741.1_267-S	Spnb1	20741	0.493607	82.7558	64.5169
scl41368.8.97_6-S	Trp53	22059	0.493601	115.094	58.5631
scl027388.9_53-S	Ptdss2	27388	0.493591	38.6997	33.082
scl28528.10.882_17-S	1500001M20Rik	68971	0.492887	12.9055	8.67831
scl46751.13_99-S	Prkag1	19082	0.492541	36.0353	23.6829
scl0001696.1_24-S	Tmem8	60455	0.491858	124.531	79.5401
scl0068743.1_43-S	Anln	68743	0.491779	242.328	142.923
scl0070218.1_56-S	3000004C01Rik	70218	0.491483	142.307	97.6663
scl072151.1_272-S	Rfc5	72151	0.491345	109.137	64.5488
scl021877.4_33-S	Tk1	21877	0.491118	189.495	127.538
scl0094116.1_13-S	Kifc5a		0.490922	128.233	91.2063
scl33579.4.1_22-S	Lyl1	17095	0.490235	154.34	79.5529
scl069146.11_118-S	Gsdmdc1	69146	0.489881	146.964	90.4491
scl46987.7.1_26-S	Rac2	19354	0.489404	246.45	146.788
scl016571.30_29-S	Kif4	16571	0.48913	223.155	145.024
scl47670.15_189-S	Parvg	64099	0.488891	141.763	99.4092
scl47124.10_349-S	Sla	20491	0.488274	85.7668	48.2287
scl38196.4.1_221-S	B230208H11Rik	320273	0.488088	98.379	72.4308
scl21373.2.1_217-S	2510003D18Rik	72317	0.488077	39.3488	31.5763
scl18678.1.201_0-S	Ckap2l	70466	0.487514	167.43	94.2463
scl0004183.1_9-S	Pkm2	18746	0.487051	88.8228	53.6226
scl019395.3_4-S	Rasgrp2	19395	0.486937	122.479	65.1498
scl46955.19_187-S	Unc84b	223697	0.486695	43.8405	21.2467
scl28418.16.1_2-S	Ptpn6	15170	0.486686	208.093	134.545
ri|A130024J05|PX00122I10|AK037541|2807-S	Gtdc1	227835	0.486506	81.3668	55.5461
scl0066190.1_159-S	Phca	66190	0.486001	160.588	77.3857
GI_21617862-S	Pira4	18727	0.485369	76.3485	58.3517
scl54973.1.1243_164-S	A230058F20Rik	320270	0.485265	37.7017	23.9604
scl014356.3_2-S	Fxc1	14356	0.485077	15.443	11.3617
scl52308.5.1_95-S	Csf2ra	12982	0.485058	190.952	119.289
scl27491.7_248-S	Lrrc8d	231549	0.484632	138.125	83.6074
scl40536.24.1_162-S	Myo1g	246177	0.484593	188.244	125
scl011764.20_169-S	Ap1b1	11764	0.48415	38.7244	27.451
scl36717.10_331-S	Rab27a	11891	0.483474	206.195	135.852
scl0107321.9_13-S	Lpxn	107321	0.482893	71.1131	33.5679
scl36920.15.1_107-S	Pstpip1	19200	0.482613	92.5723	64.2191
scl000980.1_16-S	Mcm6	17219	0.482435	172.271	107.1
scl074751.1_129-S	5830416P10Rik	381232	0.482397	74.8409	55.2862
scl34577.17.6_7-S	Cd97	26364	0.482282	74.8519	40.1855
scl50177.21.1_66-S	Chtf18	214901	0.482208	145.752	78.5267
scl013728.1_329-S	Mark2	13728	0.482182	151.527	80.2671
scl018751.17_49-S	Prkcb1	18751	0.482178	223.999	136.337
ri|A530050E01|PX00141J21|AK040949|844-S	A530050E01Rik	383632	0.481265	28.4635	18.0183
scl42552.12_397-S	Prkar2b	19088	0.480647	27.9863	16.41
scl32192.19_397-S	Ampd3	11717	0.480483	23.3226	17.6608
scl00209225.2_155-S	Zfp710	209225	0.479781	84.275	57.904
scl30947.3_219-S	Rhog	56212	0.479739	146.427	93.9417
scl41521.1.2_20-S	4930438A08Rik	73988	0.479453	124.05	93.9103
scl056791.4_30-S	Ube2l6	56791	0.479276	67.0044	52.9441
scl0319173.1_323-S	Hist1h2af	319173	0.479012	158.32	83.885
scl34330.23.1_25-S	Sf3b3	101943	0.477504	129.202	53.2367
ri|2810434H03|ZX00066O14|AK013239|958-S	Id2	15902	0.477133	11.9429	9.7741
scl53167.5_3-S	Hhex	15242	0.476196	202.213	108.375
scl37691.7.29_82-S	Gna15	14676	0.475113	161.894	97.7197
scl33659.17.1_21-S	Mcm5	17218	0.474681	248.299	136.918
scl48804.7.78_52-S	Nmral1	67824	0.473489	112.75	64.2989
scl0017345.1_1-S	Mki67	17345	0.473306	199.034	130.614
GI_30061358-S	Hist1h4k	319160	0.473179	10.3311	7.29757
scl15933.11.1_5-S	Ly9	17085	0.472422	108.861	64.8685
scl0054711.1_45-S	Plagl2	54711	0.472269	185.703	117.146
scl23992.2.1_33-S	Cdkn2c	12580	0.472188	98.5667	64.3488
scl36146.3_205-S	Cdkn2d	12581	0.472153	192.502	120.34
scl16951.12.27_10-S	Mcm3	17215	0.471887	112.148	76.7431
scl48848.13.1_52-S	Chaf1b	110749	0.471668	53.1924	30.4758
ri|9530096I01|PX00114B19|AK020663|941-S	Il6ra	16194	0.471578	13.6337	11.7973
scl50603.15.1_33-S	Chaf1a	27221	0.471548	186.483	120.534
scl37235.3.1_1-S	Icam4	78369	0.471501	79.2327	65.494
scl34668.28.1_25-S	Fcho1	74015	0.471013	226.696	134.643
scl27347.1.1_178-S	C030025P15Rik	320895	0.470335	41.0469	25.958
scl075765.1_328-S	4833424O12Rik	75765	0.469717	18.5622	12.567
scl0012540.1_20-S	Cdc42	12540	0.468666	12.1533	8.99161
GI_19527165-S	Vrk3	101568	0.468549	20.1704	13.5604
scl069724.1_7-S	Rnaseh2a	69724	0.467652	59.0138	35.4182
scl067689.9_195-S	Aldh3b1	67689	0.467457	217.161	137.275
scl52675.8.401_6-S	Ostf1	20409	0.467396	121.738	64.7286
scl32965.9.86_17-S	Kcnn4	16534	0.467128	95.449	72.8684
scl36514.13.4_62-S	Wdr51a	70235	0.466169	146.701	91.3208
scl0013829.2_259-S	Epb4.9	13829	0.465986	83.8267	67.772
scl076482.18_130-S	3110002H16Rik	76482	0.465939	125.237	76.9391
scl18721.23.1_208-S	Atp8b4	241633	0.465522	42.4985	28.4071
scl33221.9.1_1-S	Cdt1	67177	0.465221	183.879	114.289
scl00319190.1_155-S	Hist2h2be	319190	0.46521	36.0262	25.8928
scl41869.17_189-S	Dbnl	13169	0.465156	107.353	57.5916
scl37715.13_93-S	Lmnb2	16907	0.464843	155.27	80.4989
scl013806.12_49-S	Eno1	13806	0.464813	70.375	33.5262
scl24360.4_30-S	Hemgn	93966	0.463797	88.2546	70.7682
scl37733.21_2-S	Tcfe2a	21423	0.463412	100.005	52.4167
scl019385.1_25-S	Ranbp1	19385	0.463384	125.625	67.5639
scl40612.43.1_21-S	Tbcd	108903	0.463299	38.3286	27.2216
scl056378.6_20-S	Arpc3	56378	0.463058	184.926	95.9966
scl46266.2_361-S	Ltb4r1	16995	0.462979	175.063	124.495
scl19423.12_9-S	2610528K11Rik	72543	0.462961	21.6085	17.8448
scl18473.7_30-S	E2f1	13555	0.462945	145.342	96.7944
scl21847.2.1_30-S	Tnfaip8l2	69769	0.462833	87.8139	62.1827
scl054672.8_79-S	Gpr97	54672	0.461294	182.176	120.638
ri|4432405I01|PX00011C03|AK028425|3247-S	Add2	11519	0.459745	46.9552	33.0126
scl0319150.1_257-S	Hist1h3c	319148	0.45962	47.2715	35.2321
scl34186.14_327-S	Abcb10	56199	0.459424	75.6996	62.8037
scl066953.9_91-S	Cdca7	66953	0.459082	219.227	124.32
GI_37574085-S	4930422G04Rik	71643	0.458911	13.6179	8.76492
scl0066748.2_33-S	4933404M02Rik	66748	0.458414	30.7828	25.3502
scl37039.1_85-S	H2afx	15270	0.458032	176.187	112.898
scl012521.1_26-S	Cd82	12521	0.457899	67.5709	37.3963
scl0017159.2_303-S	Man2b1	17159	0.457245	190.099	99.4789
scl50576.26.1_29-S	Vav1	22324	0.456757	270.522	147.08
scl018826.17_181-S	Lcp1	18826	0.456663	121.308	82.6576
scl42859.1.1_121-S	E030047P09Rik	97821	0.456388	31.9267	22.4961
GI_38085952-S	LOC384538		0.456176	44.0672	35.5732
scl31412.26.1_74-S	Pold1	18971	0.455797	119.512	68.0414
scl30285.8.1_23-S	Tspan33	232670	0.45573	94.8641	74.5747
scl076478.1_164-S	2410004L22Rik	76478	0.455348	135.75	79.1079
ri|2610016D08|ZX00060H06|AK011411|1543-S	Ntng2	171171	0.455059	16.0751	14.0979
scl40007.20.1_33-S	2810408A11Rik	70419	0.455012	127.037	77.4917
scl29824.1.5_102-S	Npm3	18150	0.454874	59.2631	33.424
scl00006.1_238-S	Cdc42se1	57912	0.454499	220.423	119.256
scl014156.1_86-S	Fen1	14156	0.454193	189.768	125.821
GI_6755065-S	Pira3	18726	0.45419	61.7801	34.2435
scl021781.11_3-S	Tfdp1	21781	0.453707	128.429	80.3793
scl36608.1.2555_34-S	C730029A08Rik	320926	0.453693	12.9089	10.4368
scl0001129.1_2-S	Usp39	28035	0.453342	91.6722	60.1962
scl41469.8_427-S	Tnfrsf13b	57916	0.453031	48.1948	27.0987
scl23461.27_162-S	Kcnab2	16498	0.452698	263.067	153.352
scl18090.14.9_4-S	Ptpn18	19253	0.452361	123.323	71.2605
scl0210293.1_0-S	Dock10	210293	0.451319	155.624	83.2643
scl19399.8_192-S	Stom	13830	0.451169	86.3519	58.5074
scl49984.4.1_114-S	Tcf19	106795	0.451066	146.076	86.99
scl27382.16_83-S	Ankrd13a	68420	0.450865	212.949	108.183
scl0319170.1_323-S	Hist1h2an	319170	0.450863	147.386	85.6293
scl074760.10_16-S	Rab3il1	74760	0.45067	57.7414	47.097
scl31250.6.4_21-S	Klf13	50794	0.450161	24.8956	17.2151
scl0246707.2_7-S	Emilin2	246707	0.450081	146.925	95.0032
scl066679.12_27-S	Rae1	66679	0.450047	91.488	52.7228
scl0319153.1_241-S	Hist1h3i	319153	0.449952	28.4048	21.7583
scl058184.8_55-S	Rqcd1	58184	0.449938	158.113	84.6226
scl000781.1_68-S	Kif21b	16565	0.449748	35.8815	29.6074
scl0231871.16_33-S	Daglb	231871	0.449718	14.967	11.1886
scl0021681.1_61-S	Thoc4	21681	0.449624	208.356	106.034
scl34224.8.1_50-S	Cyba	13057	0.449577	223.431	117.959
scl21336.8_145-S	3110001A13Rik	66540	0.449317	280.307	161.326
scl27483.11_488-S	Cdc7	12545	0.449071	201.472	112.893
scl14832.1.1_161-S	Slc14a1	108052	0.448807	60.9815	38.0059
scl19548.10.1_41-S	Fcna	14133	0.448164	40.9746	21.5666
scl012615.5_26-S	Cenpa	12615	0.44786	198.776	120.686
scl021881.14_30-S	Tkt	21881	0.447221	279.543	123.608
scl0224109.1_93-S	Lrrc33	224109	0.446361	246.276	134.327
scl30654.9_73-S	Tbc1d10b	68449	0.444843	106.775	68.9448
scl27205.18_385-S	Aacs	78894	0.444749	83.375	50.3446
scl50608.5.1_156-S	Ebi3	50498	0.444451	178.407	114.174
scl28408.31.1_3-S	Ncapd2	68298	0.444395	74.7595	55.4659
scl50208.9_12-S	Gbl	56716	0.444217	155.717	109.653
scl36804.10.1_24-S	Spg21	27965	0.443232	100.63	44.1364
scl20690.16.1_4-S	Slc43a1	72401	0.443017	28.5452	25.8162
scl015181.3_0-S	Hdac1	433759	0.442882	27.1034	17.4682
scl0077975.2_18-S	Tmem50b	77975	0.442771	59.5449	35.4525
scl36130.5_341-S	Rab3d	19340	0.442255	147.775	107.738
scl0171207.1_50-S	Arhgap4	171207	0.442036	242.761	146.436
scl0001292.1_30-S	Eftud2	20624	0.441831	43.2086	26.8082
scl072042.2_8-S	Cotl1	72042	0.441472	181.132	116.403
scl52252.1.58_3-S	Snrpd1	20641	0.441355	135.616	67.7265
scl23703.24_75-S	Rps6ka1	20111	0.440042	32.2879	26.1395
scl0234385.1_330-S	Mast3	546071	0.439965	191.141	81.8284
scl36003.13.1_201-S	Gramd1b	235283	0.439643	10.0296	5.92978
scl16563.1.1377_25-S	A630081D01Rik	98754	0.439493	58.3032	35.1788
scl30890.1.1_211-S	6530415H11Rik	76245	0.439417	22.7504	18.0121
scl37497.8.1_151-S	Glipr1	73690	0.438635	187.399	114.047
scl0022591.2_289-S	Xpc	22591	0.437868	134.105	90.1856
scl41148.2_393-S	Slfn2	20556	0.437757	53.1229	40.744
scl22709.30_314-S	Vav3	57257	0.437374	69.2908	42.1703
scl0319151.1_287-S	Hist1h3e	319151	0.436978	39.0535	29.3831
scl31124.24.1_96-S	Blm	12144	0.436807	160.907	103.792
scl26949.8.1_14-S	Alox5ap	11690	0.436196	190.437	119.556
scl26700.8.1_2-S	0610009O03Rik	68294	0.436022	193.405	89.0758
scl50768.5_1-S	2310014H01Rik	76448	0.435237	212.133	106.62
scl068219.2_2-S	Nudt21	68219	0.434922	125.848	80.6923
ri|F730015K05|PL00003K09|AK089366|1217-S	Gp49a	14727	0.433209	60.6752	44.5169
scl36128.9.1_2-S	Epor	13857	0.432776	79.0594	60.0582
scl027993.9_8-S	Imp4	27993	0.432752	165.454	68.1667
scl32924.1_1-S	B3gnt8	232984	0.432734	127.234	71.8299
scl0228875.1_123-S	Slc35c2	228875	0.432439	88.4998	60.173
scl00277360.1_60-S	BC067047	277360	0.431848	37.8719	18.2057
scl19733.18.1_13-S	Mcm10	70024	0.431743	162.752	99.9951
scl00192192.1_155-S	Shkbp1	192192	0.430973	140.564	85.6782
scl16314.7_181-S	Rassf5	54354	0.430237	142.681	103.048
scl33558.9.1_16-S	Orc6l	56452	0.430176	140.574	91.1961
scl0338368.2_77-S	C920005C14Rik	338368	0.430144	60.9452	44.2257
scl47441.30_193-S	Nckap1l	105855	0.430109	187.778	100.657
scl38695.24.1_79-S	Hmha1	70719	0.430108	218.356	120.377
scl0004021.1_968-S	Pi4k2b	67073	0.430083	37.4997	24.3347
scl20265.12.1_14-S	Pank2	74450	0.430068	38.6927	19.166
scl36430.3_5-S	Ngp	18054	0.429754	107.549	69.1574
scl50794.7.1_43-S	Clic1	114584	0.429559	183.367	87.3484
scl15943.8.1_52-S	Ppox	19044	0.429448	14.8839	11.8031
scl50062.15.1_11-S	A430107D22Rik	320484	0.429154	185.812	98.1856
scl32962.7.1_133-S	Plaur	18793	0.429094	96.6202	67.0202
scl37352.6_41-S	Cdk2	12566	0.428999	229.852	112.525
scl36157.39.1_18-S	Dnmt1	13433	0.428906	113.354	73.8606
GI_6755063-I	Pira1	18722	0.428481	37.3395	22.6101
scl50935.5_66-S	Hmga1	15361	0.42836	91.5236	59.6427
scl072440.1_180-S	5930416I19Rik	72440	0.428143	157.118	71.6799
scl31130.14_110-S	Fes	14159	0.428068	229.446	135.322
scl28891.9_444-S	Rpia	19895	0.427925	185.608	102.924
scl069806.1_58-S	Slc39a11	69806	0.427789	87.9535	50.7577
scl26191.2_17-S	Selplg	20345	0.427598	206.386	114.459
GI_77404282-S	Bid	12122	0.427267	154.513	93.941
scl31510.5_546-S	Ffar2	233079	0.42702	136.228	98.577
scl46215.1.1_293-S	Arl11	219144	0.426207	60.1614	40.8444
scl32956.7.1_6-S	Ethe1	66071	0.42613	54.775	39.0994
scl34569.13_162-S	BC057552	212123	0.426073	52.4819	30.4278
scl19783.6_7-S	2310003C23Rik	76425	0.425609	54.7345	40.6679
scl018602.2_36-S	Padi4	18602	0.424905	118.971	94.1572
scl012530.13_135-S	Cdc25a	12530	0.424882	73.1677	50.8357
ri|9830134C10|PX00118O18|AK036563|4106-S	9830134C10Rik	442827	0.424849	19.1307	12.9554
scl068891.3_33-S	Cd177	68891	0.424757	122.346	92.0843
scl26152.7_34-S	Prkab1	19079	0.424328	164.273	79.925
scl36342.8.1_2-S	Slc25a38	208638	0.424014	73.6298	57.5645
scl32923.6.1_33-S	Exosc5	27998	0.423761	40.992	27.174
scl46402.6.1_29-S	Lgals3	16854	0.423456	49.1883	33.7891
scl0116871.14_11-S	Mta3	116871	0.423087	50.3617	30.7071
scl00218581.2_84-S	Depdc1b	218581	0.422637	144.869	86.065
scl40679.6.1_4-S	6030468B19Rik	77727	0.422304	50.4241	40.4537
scl18731.9_1-S	Cep152	99100	0.42226	61.4831	36.8373
scl0319191.1_321-S	Hist1h2ab	319172	0.42208	44.8482	26.3972
scl0094176.2_238-S	Dock2	94176	0.421767	188.321	129.65
scl00214290.1_251-S	Zcchc6	214290	0.42176	195.344	90.0265
scl23725.6.1_1-S	BC013712	230787	0.421756	93.9967	57.6981
scl0023900.2_111-S	Hcst	23900	0.421012	160.856	109.674
scl42320.8_4-S	Max	17187	0.420741	102.144	49.6136
scl00228769.2_248-S	Psmf1	228769	0.420063	97.9713	69.4194
scl25869.12_138-S	Hrbl	231801	0.419973	102.773	72.2949
GI_85701593-S	1190007F08Rik	68859	0.41992	14.2006	8.39912
scl41339.16.1_19-S	Arrb2	216869	0.419382	199.241	133.746
scl0217946.10_177-S	Prr14	233895	0.419114	165.989	95.0007
scl48729.15.1_120-S	Mcm4	17217	0.418883	213.382	118.945
scl0050927.2_48-S	Nasp	50927	0.418656	142.909	88.2386
scl34132.19.1_1-S	Stxbp2	20911	0.418553	258.227	138.885
scl33922.11.1_52-S	Gtf2e2	68153	0.418457	65.76	31.899
scl30683.19.1_24-S	Cln3	12752	0.418365	79.5684	47.7754
scl42993.1.28_269-S	2410016O06Rik	71952	0.41831	122.573	85.0784
scl38328.12.1_41-S	B4galnt1	14421	0.418045	163.22	102.535
scl30286.11_185-S	Irf5	27056	0.417915	60.9937	45.5908
scl00239743.2_208-S	Klhl6	239743	0.417812	258.187	113.198
scl0319156.1_0-S	Hist1h4d	319156	0.417683	22.4741	15.1528
scl30210.43.1_46-S	Nup205	70699	0.417493	147.135	73.5001
scl53341.4_558-S	4632417K18Rik	107373	0.41737	204.681	105.79
scl37699.11.9_0-S	Fzr1	56371	0.417169	128.232	88.8694
scl017220.2_24-S	Mcm7	17220	0.416499	207.837	129.846
scl35689.10_226-S	Plekhq1	102595	0.41641	155.093	80.0593
scl34233.12.11_15-S	Slc7a5	20539	0.416311	92.7063	69.3185
scl22119.2_559-S	P2ry13	74191	0.416286	90.2889	46.5361
scl014235.8_6-S	Foxm1	14235	0.416226	173.068	107.937
scl39472.24_150-S	Nsf	18195	0.415673	45.2554	21.6228
scl19579.2_109-S	A830007P12Rik	227612	0.415625	253.976	112.355
scl0383295.3_18-S	Ypel5	383295	0.415429	18.8817	12.0872
scl42725.12.1_79-S	Pld4	104759	0.415345	121.719	67.4741
scl41204.5.67_14-S	Unc119	22248	0.41522	53.0248	30.4854
scl083796.1_300-S	Smarcd2	83796	0.415158	190.234	80.7509
scl27228.32_300-S	Hip1r	29816	0.4143	42.9523	27.9076
scl27616.6_187-S	Dck	13178	0.414278	102.738	61.2079
scl0003450.1_9-S	Cmtm7	102545	0.413893	204.99	102.673
scl24403.4_53-S	E130306D19Rik	230098	0.413466	204.212	130.816
scl33069.30.1_21-S	Lig1	16881	0.413435	181.374	100.554
scl45293.12.6_30-S	Gtf2f2	68705	0.413406	107.26	65.0571
scl28959.7_65-S	AW146242	232023	0.413312	86.9785	64.7006
scl41618.6.1_22-S	Rnf130	59044	0.412481	91.724	47.735
scl32043.3_256-S	AI467606	101602	0.412156	194.311	125.499
scl0067326.2_320-S	1700037H04Rik	67326	0.411841	188.907	115.174
scl46031.14_54-S	6720463M24Rik	77744	0.411784	133.651	79.169
scl46932.19_335-S	Rangap1	19387	0.411623	159.762	93.7914
scl072080.6_214-S	2010317E24Rik	72080	0.410798	49.9793	31.0434
scl38670.16_420-S	3110056O03Rik	73218	0.41071	90.8425	59.5127
scl36846.9.2_23-S	Anp32a	11737	0.410502	62.943	33.5192
scl067153.8_8-S	Rnaseh2b	67153	0.409433	118.222	78.8482
scl42456.11_22-S	Baz1a	217578	0.408871	101.79	61.4801
scl32703.15.1_0-S	Pnkp	59047	0.408527	147.921	105.687
scl0067203.2_205-S	Nde1	67203	0.407935	81.7488	56.2599
scl066049.1_83-S	Rogdi	66049	0.407904	128.862	92.8601
scl25391.9_273-S	Ugcg	22234	0.407788	77.7932	44.4805
scl026403.1_197-S	Map3k11	26403	0.407717	89.2137	49.1093
scl0018854.2_223-S	Pml	18854	0.407131	64.7767	36.2154
scl22689.16.1_37-S	Frrs1	20321	0.405834	23.6275	16.402
scl25993.7.1_14-S	Gusb	110006	0.40573	11.8023	7.32626
scl0002910.1_314-S	Gripap1	54645	0.405333	98.9612	59.2627
scl24829.3_156-S	Cnr2	12802	0.405206	136.1	79.9206
scl29109.11_491-S	Mkrn1	54484	0.405115	67.4217	45.9216
scl17940.9_423-S	Sgol2	68549	0.404927	104.996	71.3339
GI_84370287-S	Hk3	212032	0.404874	110.487	78.277
scl37440.14_650-S	Irak3	73914	0.402829	140.998	73.1383
scl32869.6.1_0-S	Gmfg	63986	0.402595	189.018	127.296
scl52793.9.1_8-S	Unc93b1	54445	0.402101	26.9071	14.6471
GI_30061354-S	Hist1h4f	319157	0.402041	13.5998	9.51549
scl23718.13.1_59-S	Sytl1	269589	0.401955	42.0813	24.6643
scl0003429.1_37-S	Hmbs	15288	0.40181	108.481	82.7856
scl20830.5_145-S	Dhrs9	241452	0.401546	25.4477	18.0619
GI_31982600-S	D17H6S56E-5	110956	0.401507	22.7902	14.9427
scl0014025.1_244-S	Bcl11a	14025	0.401426	174.274	99.0167
scl45774.17.1_29-S	Prkcd	18753	0.401236	211.142	122.62
scl0001138.1_17-S	Ezh2	14056	0.400975	145.395	78.2498
scl068875.1_8-S	Tmcc2	68875	0.400942	49.1887	41.4013
scl30272.17_189-S	Nrf1	18181	0.400771	96.0272	47.2189
GI_70778945-S	D4Wsu114e	28010	0.400491	21.9522	15.3343
scl0058194.2_124-S	Sh3kbp1	58194	0.400369	123.677	58.4979
scl50149.11.1_28-S	Pdia2	69191	0.400348	38.2144	28.9829
scl38210.4_147-S	Rab32	67844	0.399661	190.01	100.581
scl027643.2_36-S	Ubl4	27643	0.398948	36.2058	19.8078
scl27233.36.330_13-S	Kntc1	208628	0.398504	112.006	79.8904
scl0223255.1_245-S	Stk24	223255	0.398293	172.678	94.5648
scl30991.12_298-S	Pold3	67967	0.398293	35.2623	22.3366
scl52806.22.1_43-S	Pitpnm1	18739	0.398237	93.5976	42.4632
scl52541.7.1_86-S	Ankrd22	52024	0.398025	72.8275	50.9618
scl020868.20_22-S	Stk10	20868	0.397689	208.699	122.739
scl52862.7_705-S	Cdca5	67849	0.397403	239.257	147.51
scl00216971.1_119-S	BC017647	216971	0.396641	24.0989	15.4731
scl43920.5.585_30-S	Dok3	27261	0.396352	198.774	117.86
scl0026412.2_155-S	Map4k2	26412	0.396303	103.895	64.1204
scl020849.21_14-S	Stat4	20849	0.395634	88.0586	54.623
GI_6678046-S	Snca	20617	0.395325	101.68	79.9198
scl54041.11.98_19-S	Pdk3	236900	0.395177	170.312	81.3011
scl00319154.1_299-S	Hist2h3b	319154	0.394533	44.0225	31.4861
scl30359.11_166-S	Tes	21753	0.394427	106.987	50.9599
scl00235442.1_185-S	Rab8b	235442	0.394381	195.359	83.2302
scl46681.13.1_9-S	Aaas	223921	0.394339	54.2393	37.8467
scl36733.11.1_17-S	Mns1	17427	0.39405	63.5586	45.8801
scl47772.10.1_9-S	Ncf4	17972	0.393754	99.1294	64.1785
scl50927.13.1_12-S	Def6	23853	0.39372	98.9733	66.852
scl32057.1.564_6-S	Bola2	66162	0.393247	103.906	51.3558
scl0231807.1_240-S	BC037034	231807	0.392824	133.944	72.9796
GI_88319959-S	E130016E03Rik	623474	0.392623	176.621	98.5518
scl41147.2_666-S	Slfn1	20555	0.392566	85.3803	60.6697
scl50767.4_663-S	Nrm	106582	0.392469	194.836	100.318
GI_75677489-S	Cerkl	228094	0.39244	110.413	69.3987
scl27092.3.1_116-S	2010007H12Rik	69871	0.392413	92.1576	54.2308
scl46660.3_175-S	Gpr84	80910	0.392012	52.0578	40.1308
scl0003742.1_4-S	Tmem14c	66154	0.391741	102.932	64.4753
scl17119.3_194-S	1700047M11Rik	67330	0.391594	38.324	27.4243
scl20297.9_280-S	Sirpa	19261	0.391473	78.3042	36.125
GI_38075045-S	LOC380862	380862	0.391333	40.7784	30.4638
scl0015467.2_272-S	Eif2ak1	15467	0.390855	80.2988	62.2196
scl32850.30.1_3-S	Map4k1	26411	0.390647	115.205	69.5344
scl0003321.1_53-S	Fcnb	14134	0.390529	74.2679	47.1549
scl30672.9.1_29-S	Ppp4c	56420	0.390519	209.387	82.9119
scl52449.4.351_12-S	Bloc1s2	73689	0.390372	15.4883	9.97251
scl49747.21_79-S	Dennd1c	70785	0.390357	153.744	102.507
scl50784.3.81_39-S	Ltb	16994	0.390038	20.6853	11.3969
scl48225.31_410-S	Tiam1	21844	0.389485	174.021	111.226
ri|D630035N04|PX00197C19|AK085505|1254-S	Ccdc111	408022	0.389454	17.9023	12.8527
scl31867.15.2675_48-S	Lsp1	16985	0.388934	130.562	82.6703
scl39614.33.3_6-S	Top2a	21973	0.388342	210.712	124.495
scl0110208.1_282-S	Pgd	110208	0.387586	137.861	85.6745
scl34388.19_15-S	Ranbp10	74334	0.387436	76.9598	64.6451
scl28688.42_395-S	Nup210	54563	0.386652	99.9322	57.475
scl26260.9_111-S	Gfi1	14581	0.386507	33.6518	19.9524
scl016415.2_159-S	Itgb2l	16415	0.386241	18.0779	13.2372
scl19446.4_4-S	Lcn2	16819	0.384868	155.775	89.6394
scl0072685.1_143-S	Dnajc6	72685	0.384616	104.968	61.7437
GI_51921340-S	AA467197	433470	0.384611	83.129	63.5002
scl28149.14_129-S	Dbf4	27214	0.384424	186.234	112.305
scl22011.14.1179_292-S	6330505N24Rik	229474	0.383964	99.5342	80.5341
scl29082.20.1_38-S	Kel	23925	0.38377	108.297	86.007
scl066989.6_85-S	Kctd20	66989	0.383686	117.815	76.3349
scl50917.9.3_9-S	Mapk13	26415	0.383533	81.2976	66.9701
scl0018724.1_231-S	Lilrb3	18733	0.383219	92.6451	66.2526
scl0245195.2_0-S	Retnlg	245195	0.383109	92.3575	63.6909
scl018245.5_1-S	Oaz1	18245	0.383014	35.3678	21.6481
scl45065.22.7_66-S	Heatr1	217995	0.382781	53.4588	30.6421
scl00269582.1_78-S	Clspn	269582	0.382537	107.531	68.7287
scl050701.4_101-S	Ela2	50701	0.382345	139.964	78.013
scl0066691.1_167-S	Gapvd1	66691	0.381865	56.523	34.7223
scl34127.7.1_0-S	1810033B17Rik	69189	0.381743	125.805	91.0847
scl019725.1_182-S	Rfx2	19725	0.381554	10.4258	9.64965
scl0109032.3_2-S	Sp110	109032	0.381488	95.0014	47.0757
GI_76253876-S	G430095P16Rik	619292	0.381348	15.4399	10.5758
scl0003783.1_100-S	Cdc2a	12534	0.381085	154.741	100.401
scl18632.11_218-S	Rassf2	215653	0.380906	180.272	110.495
scl47090.1_141-S	Sf3b4	107701	0.380519	82.9681	41.4948
scl55061.19.1_283-S	Slc38a5	209837	0.380484	106.564	81.3286
scl30524.22.332_4-S	Adam8	11501	0.380449	70.7407	57.6987
scl0001995.1_3-S	Car2	12349	0.380351	70.0712	49.1935
scl43586.8_295-S	Ccnb1	268697	0.379369	122.869	83.0261
scl00233046.2_82-S	Rasgrp4	233046	0.379251	119.608	87.6695
scl41300.23_511-S	Atp2a3	53313	0.378157	153.896	70.0874
scl000135.1_51-S	Nkg7	72310	0.378152	99.895	48.471
scl21320.10.1_37-S	Nudt5	53893	0.378071	71.5255	33.7329
scl052504.1_184-S	Cenpo	52504	0.377939	114.574	58.0005
scl19493.7.1_183-S	Gfi1b	14582	0.377934	66.0366	47.3172
scl33269.35.1_230-S	Plcg2	234779	0.377565	219.348	100.848
scl0207777.9_233-S	Bzrap1	207777	0.377464	89.9274	58.8379
scl016909.6_211-S	Lmo2	16909	0.377038	197.538	106.275
scl39348.7.1_1-S	Cd300lf	246746	0.376933	70.1927	52.1709
scl33408.13_324-S	Ctcf	13018	0.376491	56.4258	30.6752
scl00223723.2_285-S	Ttll12	223723	0.376381	67.3913	44.3779
scl067134.7_2-S	Nol5a	67134	0.376162	33.4847	19.1829
scl0003636.1_5-S	Tgfbi	21810	0.375679	24.6712	20.0196
scl0020660.2_10-S	Sorl1	20660	0.375262	134.175	102.386
scl29419.1_304-S	H2afj	232440	0.375161	69.8197	39.6767
scl00170812.1_267-S	Eraf	170812	0.375153	64.413	48.7818
scl014289.2_177-S	Fpr-rs2	14289	0.37499	127.015	78.4134
scl0270685.28_30-S	Mthfd1l	270685	0.374708	111.267	68.4282
scl019720.8_242-S	Trim27	19720	0.374537	112.789	49.5687
scl50819.9_414-S	Pbx2	18515	0.374167	31.1224	18.0717
scl071514.8_14-S	Sfpq	71514	0.3737	42.0217	18.9294
scl056644.1_15-S	Clec7a	56644	0.373504	37.2175	26.7848
scl17782.7.1_158-S	Zfand2b	68818	0.37305	11.6486	8.67406
scl49742.4_443-S	Tnfsf14	50930	0.372896	125.561	76.1211
scl33630.8_639-S	Gypa	14934	0.372542	95.4666	77.6326
scl46053.11_383-S	Elf1	13709	0.372526	187.424	77.8325
scl49360.23.1_15-S	Txnrd2	26462	0.372451	31.9368	29.6903
scl39506.28.1461_10-S	Slc4a1	20533	0.371762	74.649	52.2795
scl0074355.2_0-S	Smchd1	74355	0.371357	84.2954	44.4626
scl53833.22.1_115-S	Btk	12229	0.371141	228.816	117.049
scl15828.17_286-S	Lbr	98386	0.370425	197.904	99.1131
scl0011983.1_209-S	Atpif1	11983	0.369946	140.674	51.8374
scl012366.11_305-S	Casp2	12366	0.369517	200.886	82.5763
scl48821.4_3-S	Btbd12	52864	0.369203	82.5958	43.3156
scl32110.5.1_11-S	Mettl9	59052	0.369194	63.4456	33.8736
scl39817.6_54-S	Ccl6	20305	0.369153	43.8996	33.3438
scl38697.44.1_55-S	Abca7	27403	0.36905	139.159	83.279
scl42015.3_219-S	Cdca4	71963	0.369	202.844	116.752
scl41383.7.120_88-S	Aurkb	20877	0.368913	171.062	105.677
scl026941.6_202-S	Slc9a3r1	26941	0.368906	38.1703	21.5703
scl0071805.2_3-S	Nup93	71805	0.368779	33.7785	22.6586
scl50105.6_4-S	Ppil1	68816	0.368356	31.5506	19.0773
scl39937.19_289-S	Rpa1	68275	0.368103	88.4941	62.0448
scl36385.5_13-S	Cmtm6	67213	0.367484	147.212	70.5304
scl27701.21_88-S	Kit	16590	0.367467	170.892	81.2313
GI_85702024-S	Gm1964	432628	0.367265	45.2633	26.31
scl35962.15.2_53-S	Abcg4	192663	0.367167	74.6518	60.7082
scl00233979.2_20-S	Tpcn2	233979	0.366876	30.0824	18.8689
scl33021.4.288_87-S	Pglyrp1	21946	0.366236	130.698	81.3299
scl0020923.1_202-S	Supt4h2	20923	0.366228	63.5468	30.0916
scl0024099.1_66-S	Tnfsf13b	24099	0.366183	64.8681	40.8056
scl35358.15.1_146-S	Apeh	235606	0.365901	73.1483	40.8712
scl012725.2_29-S	Clcn3	12725	0.365639	23.2247	19.809
scl17239.5.1_240-S	Fcgr4	246256	0.365274	85.9472	56.4476
scl47561.6_103-S	4930570C03Rik	67739	0.363922	56.5638	29.3976
ri|9830168K16|PX00119C18|AK036731|3991-S	Trpm2	28240	0.362985	50.1855	31.5965
GI_51491859-S	Usp7	252870	0.362612	40.8388	25.7651
scl20444.23.1_130-S	Bub1b	12236	0.362452	34.8214	23.0126
scl0075786.1_87-S	Ckap5	75786	0.362189	61.3737	43.0998
scl34663.13.1_152-S	Cyp4f18	72054	0.362049	95.2956	64.9887
scl000673.1_3-S	Prdx2	21672	0.36187	53.9634	40.6033
scl0070458.2_200-S	2610318N02Rik	70458	0.361786	104.239	58.626
scl28438.14_163-S	Slc2a3	20527	0.361761	180.025	93.7489
scl54435.12.1_121-S	Was	22376	0.361697	201.599	119.681
scl0100637.1_115-S	B230342M21Rik	100637	0.361296	106.909	65.8387
scl067905.1_18-S	Ppm1m	67905	0.360669	144.397	83.7925
scl20804.11.1_101-S	Hat1	107435	0.360347	79.9019	50.2634
scl0022427.2_165-S	Wrn	22427	0.360265	95.3813	47.9625
scl068118.3_287-S	9430023L20Rik	68118	0.359951	11.0864	9.92583
scl073699.19_34-S	Ppp2r1b	73699	0.358476	40.6578	21.7845
scl26001.12_181-S	Stx2	13852	0.358241	13.854	8.33657
GI_30061402-S	Hist1h4a	326619	0.35784	8.90117	6.89157
scl48631.9_71-S	Rfc4	106344	0.357478	129.479	82.819
scl31423.8.1_54-S	Cd33	12489	0.356915	83.9469	62.0974
scl27294.16.1_239-S	Slc24a6	170756	0.356891	46.575	27.1261
scl00226419.2_84-S	Dyrk3	226419	0.356861	106.767	78.8871
scl32477.13_570-S	Prc1	233406	0.356678	211.894	119.238
scl44463.11.22_177-S	Smn1	20595	0.356579	104.851	58.8042
scl32804.19.1_0-S	Dmkn	73712	0.356417	11.6114	9.0257
scl32944.30.1_12-S	Arhgef1	16801	0.355685	177.643	89.0065
GI_7709985-S	Sae2	50995	0.35498	30.3247	15.4734
scl40776.5_573-S	Gna13	14674	0.353876	12.7468	8.17362
scl0026431.1_13-S	Git2	26431	0.353633	72.0507	46.2228
scl51562.3_91-S	Gypc	71683	0.353497	94.4671	70.8084
scl23903.13_130-S	Ermap	27028	0.352693	96.6111	78.3363
scl066151.5_253-S	Prr13	66151	0.352346	173.605	78.6126
scl0225995.2_210-S	D030056L22Rik	225995	0.351903	82.9476	50.0117
scl29369.20.1_111-S	Lrmp	16970	0.351604	180.094	90.8317
scl34390.13.1_40-S	Cenpt	320394	0.35154	71.3686	33.1801
scl0242700.9_212-S	Il28ra	242700	0.351137	92.1253	72.1407
scl0072612.1_89-S	2700029M09Rik	72612	0.350522	108.441	57.5391
scl0017105.1_34-S	Lyzs	17105	0.350511	86.9592	47.73
scl0004125.1_0-S	Tyms	22171	0.350502	106.056	66.9935
scl31384.10.152_39-S	Cd37	12493	0.349126	49.0969	33.7562
scl23415.10.1_57-S	Samd11	231004	0.349055	46.0666	38.7982
scl0014017.1_112-S	Evi2a	14017	0.348922	42.5897	28.1152
scl17480.9.1_6-S	Nuak2	74137	0.348546	49.5414	25.2781
scl0017688.1_95-S	Msh6	17688	0.348415	120.469	70.4506
scl33230.10_515-S	Zfpm1	22761	0.347189	91.9725	60.605
scl41207.21.1_236-S	Spag5	54141	0.347113	120.325	80.2473
scl068598.3_26-S	Dnajc8	68598	0.347087	16.6193	10.2212
scl00235534.1_198-S	Acpl2	235534	0.346593	114.246	50.941
scl29496.8_95-S	Scnn1a	20276	0.346553	42.1445	31.1042
scl35025.5_14-S	Ckap2	80986	0.346313	61.3757	38.6083
scl47884.11.17_1-S	Sqle	20775	0.346152	23.8068	12.2165
scl33660.5_397-S	Hmox1	15368	0.34609	20.4154	11.77
scl45372.3_35-S	Msc	17681	0.345798	81.9249	61.4151
scl066375.2_40-S	Dhrs7	66375	0.345754	52.7991	37.299
scl53489.23_479-S	Pacs1	107975	0.345747	32.0526	16.6066
scl35981.11_448-S	Tbcel	272589	0.344952	27.8966	20.0594
scl44724.21.5_2-S	Ddx46	212880	0.34465	46.048	32.2805
scl0227929.1_2-S	Pscdbp	227929	0.344631	204.543	110.166
scl0014664.2_299-S	Slc6a9	14664	0.344608	64.6889	55.0948
scl26728.9.1_113-S	Rbks	71336	0.344281	31.7033	21.6506
scl0002615.1_14-S	Rpa2	19891	0.344245	34.1967	22.0458
ri|2510042H12|ZX00048I17|AK011092|1052-S	2510042H12Rik	76939	0.344136	62.2126	45.2729
scl42728.4.1_1-S	Siva1	30954	0.343639	76.1122	38.616
scl41018.11_650-S	Samd14	217125	0.343165	37.2086	24.2651
scl011545.25_15-S	Parp1	11545	0.342991	16.2792	12.2881
scl018140.7_263-S	Uhrf1	18140	0.342566	154.697	90.6311
scl18270.11_281-S	Aurka	20878	0.342511	154.22	100.765
scl50218.10.128_2-S	Amdhd2	245847	0.342386	27.3066	19.1425
scl0001732.1_22-S	Sepx1	27361	0.341987	43.8931	36.0636
scl25096.6.1_229-S	Tal1	21349	0.341981	92.3552	62.9249
scl0002810.1_710-S	Mknk1	17346	0.341493	81.9015	46.8835
scl36472.2.242_20-S	Gpx1	14775	0.341471	135.733	63.098
scl39544.7.1_101-S	Psmc3ip	19183	0.341455	21.3193	14.7249
scl24845.5_415-S	Paqr7	71904	0.341234	32.2411	22.6801
scl013034.10_9-S	Ctse	13034	0.340994	19.7617	13.3826
scl068011.3_46-S	Snrpg	68011	0.340847	140.8	63.5195
scl0015191.2_38-S	Hdgf	15191	0.340821	14.8326	12.2713
scl011844.1_12-S	Arf5	11844	0.340653	38.517	22.6774
scl36822.13_234-S	Dennd4a	102442	0.340623	120.671	59.1049
scl45649.23.1_18-S	Wdhd1	218973	0.340347	101.498	72.5778
scl012346.3_14-S	Car1	12346	0.339708	47.4831	31.7798
scl0279572.3_11-S	Tlr13	279572	0.338407	110.05	72.5768
scl19511.8_175-S	Slc2a6	227659	0.338306	84.9249	61.7498
scl0058996.1_51-S	4933428G20Rik	58996	0.338259	20.6913	10.4117
scl54562.12.1_64-S	Alas2	11656	0.337775	76.1422	60.0057
scl33040.15.1_23-S	Prkd2	101540	0.337464	11.3015	8.0948
GI_85702225-S	EG432879	432879	0.337377	101.278	61.8763
scl32640.18.1_14-S	Zdhhc13	243983	0.336935	107.132	59.7499
scl0001713.1_7-S	Trim10	19824	0.336835	20.5025	18.3553
scl023918.12_65-S	Impdh2	23918	0.336662	62.1437	30.8831
scl43488.6_364-S	Snag1	170625	0.336646	72.2915	39.8613
scl0217342.1_24-S	Ube2o	217342	0.336482	56.8945	45.7732
scl42371.18.1_30-S	Pygl	110095	0.336449	104.752	76.3617
scl00319161.1_8-S	Hist1h4m	319161	0.336355	8.98387	7.07145
scl48882.8.1_66-S	Ifnar2	15976	0.336081	39.9452	24.962
scl33570.4.1_25-S	Klf1	16596	0.335946	34.9269	25.0406
scl47754.11.388_4-S	Eif3eip	223691	0.335361	41.3203	20.5458
scl0107375.1_234-S	Slc25a45	107375	0.335252	180.921	77.9586
scl0020466.2_206-S	Sin3a	20466	0.334737	21.105	14.9408
scl24886.14_14-S	Laptm5	16792	0.334536	151.821	67.29
scl54141.46.3_34-S	Flna	192176	0.334492	57.2233	29.9331
scl18085.12.1_243-S	Arhgef4	226970	0.334219	57.66	39.3869
scl25095.5.1_29-S	Pdzk1ip1	67182	0.334044	30.4271	19.6977
scl49830.2.1_22-S	Bzrpl1	70026	0.333422	13.5883	11.3746
scl35929.8_41-S	Il10ra	16154	0.333089	23.1273	13.9269
scl014651.8_3-S	Hagh	14651	0.331809	15.2964	13.8782
scl0101565.9_22-S	6330503K22Rik	101565	0.330844	41.2339	26.4038
scl026889.3_52-S	Cln8	26889	0.330799	12.0523	9.4398
scl28275.3.1_28-S	Art4	109978	0.329987	35.8619	29.0089
scl0078334.1_222-S	Cdc2l6	78334	0.329663	69.6202	30.2995
scl026425.12_5-S	Nubp1	26425	0.32938	155.682	73.4932
GI_31560430-S	Rnf5	54197	0.328745	13.1461	7.98062
scl0319152.1_297-S	Hist1h3h	319152	0.328092	65.2449	38.0596
scl45515.5.1_34-S	Ctsg	13035	0.327427	104.704	59.6656
scl54485.6_175-S	Piga	18700	0.327086	64.1938	41.6191
scl47073.5.231_36-S	Ly6c1	17067	0.327061	46.383	24.1417
scl41137.3_142-S	1700020L24Rik	66330	0.326754	159.757	94.4642
scl22353.18_6-S	Hps3	12807	0.326689	88.7481	58.3945
scl068642.1_282-S	2810441K11Rik	68642	0.326247	51.2715	34.0202
scl50849.26.1_265-S	Myo1f	17916	0.32585	21.5193	15.3269
scl074157.24_303-S	1300018I05Rik	74157	0.325272	106.902	64.3749
scl0110196.3_64-S	Fdps	110196	0.325233	56.4456	33.5653
scl18934.1_36-S	Tmem154	320782	0.325029	53.8693	42.1641
scl18423.21_359-S	Rbl1	19650	0.323758	132.02	82.9357
scl42587.7_160-S	Rsad2	58185	0.323694	23.4715	16.4407
scl32817.6.1_8-S	Tyrobp	22177	0.323173	58.2499	32.0844
scl0056419.2_241-S	Diap3	56419	0.322962	10.0379	6.90282
scl073736.7_23-S	Fcf1	73736	0.322877	31.0432	13.4134
scl27049.4_88-S	Chst12	59031	0.322808	53.1149	35.4798
scl056190.4_143-S	Rbm38	56190	0.322601	31.9634	26.8498
scl16803.9_203-S	Slc40a1	53945	0.32236	63.1606	31.7861
scl34795.4.1_9-S	Sap30	60406	0.322068	54.2186	33.7702
scl39804.8.1_101-S	BC022224	192970	0.322067	53.7625	48.0823
scl38707.5.30_13-S	Prtn3	19152	0.322017	139.187	81.6254
scl24620.16_177-S	BC004004	80748	0.321865	149.718	70.8467
scl20687.14.1_105-S	Slc43a3	58207	0.32169	25.0287	17.6037
scl0067379.1_289-S	Dedd2	67379	0.321641	26.938	17.5548
scl074645.1_117-S	4930431B09Rik	74645	0.3216	55.9257	46.09
scl0072141.1_1-S	Adpgk	72141	0.321452	30.0347	22.8875
scl21972.20_222-S	Sema4a	20351	0.320618	162.661	96.6114
scl027052.21_94-S	Aoah	27052	0.320218	34.1493	26.5821
scl40799.17_134-S	Map3k3	26406	0.319912	23.4536	16.8944
scl36570.9.1_64-S	Dbr1	83703	0.319278	88.0223	51.4653
scl066487.1_1-S	Snhg8	66487	0.319273	54.7124	25.4741
scl31371.4.1_45-S	Myd116	17872	0.31902	31.323	28.4467
scl0017523.2_246-S	Mpo	17523	0.318807	143.133	65.9989
scl014130.1_14-S	Fcgr2b	14130	0.318497	57.7157	34.0176
scl00241627.1_237-S	Wdr76	241627	0.318359	80.0489	54.4637
scl00209630.2_217-S	Frmd4a	209630	0.318223	40.6287	24.8716
scl16332.2_164-S	Cxcr4	12767	0.318159	106.764	65.54
scl19453.6.2634_3-S	A130092J06Rik	241303	0.317995	73.468	42.5363
scl54357.9.1_59-S	Cfp	18636	0.317773	172.318	75.6517
scl50997.3.1_2-S	Nme3	79059	0.317522	11.8842	5.53424
scl060530.1_11-S	Fignl1	60530	0.317091	115.149	76.6517
scl28441.10_311-S	Apobec1	11810	0.316938	45.3111	28.4329
scl074479.1_19-S	Snx11	74479	0.316183	26.0852	14.5498
scl50683.12_301-S	Gtpbp2	56055	0.315892	48.7891	25.6675
scl43337.5_334-S	Tyki	22169	0.315295	40.0388	23.4725
scl0107934.22_249-S	Celsr3	107934	0.315292	77.2851	59.9962
scl018022.1_253-S	Nfe2	18022	0.314649	64.5788	41.8945
scl0003091.1_92-S	Tank	21353	0.313787	32.3086	20.8571
scl0002560.1_12-S	0910001A06Rik	223601	0.313648	69.9474	40.1703
scl44121.8_285-S	Serpinb1a	66222	0.313483	75.8468	50.4431
scl46268.10.1_3-S	2610027L16Rik	67842	0.313114	20.9366	14.1452
scl23946.8.1_41-S	Urod	22275	0.313055	79.4725	60.941
scl44457.11.1_3-S	Ccdc125	76041	0.312749	98.8526	70.5064
scl50898.5.1_60-S	Pi16	74116	0.312162	15.3439	11.4701
scl0056208.2_9-S	Becn1	56208	0.311422	70.2118	36.9525
scl29294.14.1_194-S	Asns	27053	0.311256	48.0087	31.0285
scl070827.2_21-S	Trak2	70827	0.311138	22.3614	20.8421
scl0224703.1_41-S	2010-03-02	224703	0.310413	33.9609	27.7883
scl0378460.6_10-S	Pram1	378460	0.310216	47.2649	37.4347
scl0110094.31_17-S	Phka2	110094	0.309973	28.4137	15.1981
scl0002929.1_32-S	2610029G23Rik	67683	0.309899	79.0995	45.4122
scl54745.40.1_21-S	Med12	59024	0.309867	11.7746	6.28255
scl50289.12.1_79-S	Phf10	72057	0.309765	58.6632	31.5445
scl0014702.1_273-S	Gng2	14702	0.309292	83.6903	50.3439
scl25758.6.1_14-S	Slc46a3	71706	0.309061	35.0483	19.4263
scl0001720.1_4-S	Rhag	19743	0.308844	52.7207	42.4785
scl068240.2_29-S	Rpa3	68240	0.308402	53.4198	33.6054
scl36984.16.1_60-S	Zw10	26951	0.30776	24.1833	14.566
scl20743.21_355-S	Agps	228061	0.307519	54.5432	39.866
scl014630.7_323-S	Gclm	14630	0.307185	39.2602	29.6218
scl011821.1_236-S	Aprt	11821	0.307056	66.5347	42.2146
scl35577.16.1_50-S	Fbxo9	71538	0.306924	12.1963	10.2755
scl27110.7.1_2-S	Cldn15	60363	0.306832	23.595	15.6228
GI_52138726-S	BB220380	104709	0.306248	38.6929	31.1496
scl0074349.2_256-S	4632419K20Rik	74349	0.305868	49.2339	32.7405
scl0075458.1_287-S	Cklf	75458	0.30481	105.288	57.1989
scl41405.25_9-S	Gas7	14457	0.304558	51.405	30.5696
scl33678.12.1_84-S	Ap1m1	11767	0.303586	24.2903	18.4805
scl0013002.2_72-S	Dnajc5	13002	0.303252	41.5536	22.9618
scl0052502.1_65-S	Carhsp1	52502	0.302204	42.4531	25.9525
scl41667.16_331-S	Rnf145	74315	0.300587	65.1528	33.7095
scl076088.12_72-S	Gm71	207965	0.300277	126.928	73.426
scl50554.25.1_3-S	Ddx11	320209	0.300239	83.039	39.6559
scl32898.7.1_80-S	Blvrb	233016	0.300204	44.0855	33.6413
scl016988.2_22-S	Lst1	16988	0.300089	58.6717	30.1939
scl44027.5.1_15-S	Tmem181	77106	0.299794	30.617	15.9503
scl065246.3_62-S	Xpo7	65246	0.299197	28.5491	23.4848
scl014131.3_5-S	Fcgr3	14131	0.298904	51.2982	26.9608
scl0208795.23_29-S	Tmem63a	208795	0.298804	13.7569	8.0369
scl40613.6.1_112-S	Fn3k	63828	0.297935	18.06	17.5018
scl35378.12_17-S	Mapkapk3	102626	0.297924	21.1935	18.2345
scl00108907.2_230-S	Nusap1	108907	0.297083	109.458	70.5307
scl32816.11.1_261-S	AY078069	243910	0.296397	145.287	84.0837
scl45319.27_70-S	Rb1	19645	0.296332	10.1216	6.77373
scl0107723.25_12-S	Slc12a6	107723	0.296167	55.6862	33.7219
scl0209011.1_312-S	Sirt7	209011	0.296122	167.888	67.3342
scl0320435.14_117-S	5830482F20Rik	320435	0.29557	38.0876	26.0047
scl076117.22_2-S	Arhgap15	76117	0.295063	54.9515	32.1977
scl011492.26_194-S	Adam19	11492	0.294721	76.1704	38.3288
scl44136.34_344-S	Exoc2	66482	0.294565	17.1553	11.4808
scl15987.1.1_285-S	AI481316		0.294511	34.1338	23.7822
scl33805.3.1_18-S	Scrg1	20284	0.294098	29.1619	25.5022
scl52637.16.1_4-S	Pip5k1b	18719	0.294007	20.0932	14.0531
scl018574.14_254-S	Pde1b	18574	0.29266	54.2859	39.9292
scl27561.16.206_36-S	Anxa3	11745	0.292563	71.3154	35.8368
scl40885.12_6-S	Psme3	19192	0.291093	67.454	49.1988
scl020229.1_41-S	Sat1	20229	0.28995	87.7739	43.3016
scl50640.5_90-S	Trem1	58217	0.28976	33.7983	26.693
scl0002429.1_121-S	Ncaph2	52683	0.289688	26.841	16.0363
scl019068.1_323-S	Erh	13877	0.289304	42.289	21.1896
scl0234736.2_42-S	Rfwd3	234736	0.288981	84.8472	44.521
scl012986.17_26-S	Csf3r	12986	0.288132	91.2235	58.9247
scl39328.7_317-S	Grb2	14784	0.287547	112.982	53.6583
GI_38076552-S	LOC242051		0.286955	49.6609	29.0195
scl0269700.12_110-S	AU042671	269700	0.286594	66.7278	49.2382
scl22018.3_120-S	Tlr2	24088	0.285988	55.3316	32.7943
scl28293.6.1_86-S	Hebp1	15199	0.284276	27.1757	18.9886
scl067781.14_22-S	Ilf2	67781	0.282699	39.2068	19.0815
scl50237.10.404_5-S	Mmp25	240047	0.282334	33.3964	24.8116
scl43515.3_404-S	9830130M13Rik	238875	0.280421	11.2551	6.83026
scl054644.12_28-S	Otud5	54644	0.277628	62.068	34.248
scl51323.13.1_30-S	Gnal	14680	0.277577	72.4799	45.6192
scl53451.16.1_293-S	Ankrd13d	68423	0.276863	39.8835	28.4597
scl32504.5.336_28-S	Isg20	57444	0.276771	44.2005	36.6963
scl33605.4_245-S	Dnajb1	81489	0.276638	126.533	57.003
scl29796.1.1_131-S	Asprv1	67855	0.276523	29.5016	24.4245
scl075623.2_116-S	1700029F09Rik	75623	0.276381	39.1834	22.9739
scl42858.13_56-S	Rin3	217835	0.276293	21.9872	13.5581
scl23305.6_263-S	Gpr160	71862	0.273996	52.452	33.4033
scl38701.12.1_200-S	Arid3a	13496	0.273628	50.9282	35.5649
scl39250.15_28-S	Aatk	11302	0.273356	20.58	13.43
scl026365.2_7-S	Ceacam1	26365	0.271684	13.9109	10.1009
scl35326.4.1_5-S	Camp	12796	0.270231	16.9282	10.8773
scl012515.2_183-S	Cd69	12515	0.269872	48.7723	29.0582
scl15911.2_36-S	Darc	13349	0.269803	11.7539	8.76307
scl30562.12.1_13-S	Uros	22276	0.267473	44.3939	39.0166
scl40616.11_683-S	Narf	67608	0.26701	20.2779	18.1305
scl0023834.1_74-S	Cdc6	23834	0.265216	84.531	52.0357
scl000146.1_5-S	Snrpa1	68981	0.265131	17.069	12.9487
scl0001607.1_37-S	2810410M20Rik	66310	0.262915	40.9489	22.2088
scl0002190.1_16-S	Fech	14151	0.262016	15.8867	11.7213
scl020343.13_0-S	Sell	20343	0.261796	99.7453	59.2716
scl30503.2.1_167-S	Ifitm6	213002	0.261515	65.4971	44.5486
scl022121.1_118-S	Rpl13a	22121	0.259736	51.7881	25.7705
scl0270106.4_75-S	Rpl13	270106	0.259563	39.8128	13.2705
scl00224860.2_197-S	Plcl2	224860	0.257858	74.0553	49.9146
scl30730.6_511-S	Cdr2	12585	0.255836	75.0818	56.2611
scl32060.4.1_0-S	Apob48r	171504	0.255143	35.0639	26.0305
scl066870.7_39-S	Serbp1	66870	0.254312	45.3274	22.7754
IGLC3_J00585_Ig_lambda_constant_3_26-S	LOC386520		0.252913	14.7098	7.85197
scl00211586.2_45-S	Tfdp2	211586	0.251399	42.7751	36.2686
scl52691.13_82-S	Psat1	107272	0.247623	54.3849	30.6531
scl00213391.1_239-S	Rassf4	213391	0.24733	60.537	37.8276
scl39961.1.1_178-S	Gsg2	14841	0.246836	91.4164	51.7748
scl017970.15_30-S	Ncf2	17970	0.241725	15.7561	9.77834
scl30996.1.1917_2-S	Rnf169	108937	0.241181	11.395	7.74567
scl069668.1_14-S	Ccdc115	69668	0.240945	10.5317	7.11291
scl0011733.2_121-S	Ank1	11733	0.240447	18.5423	17.6683
scl53023.9_185-S	Tmem180	75146	0.239258	23.4892	16.51
scl0001931.1_2-S	Ptpn22	19260	0.238854	70.9098	38.0142
scl37649.7_307-S	1200002N14Rik	71712	0.237903	53.0003	33.3746
scl23724.7_67-S	Ppp1r8	100336	0.237426	46.7267	25.316
scl020202.1_47-S	S100a9	20202	0.236756	16.063	9.19458
ri|1600013K09|ZX00042O10|AK005442|628-S	Hbb-b1	15129	0.236507	12.7091	9.20496
scl0170741.3_61-S	Pilrb1	170741	0.23645	18.1482	11.4598
scl50798.28.1_41-S	Vars	22321	0.236184	10.4232	7.22905
scl43315.9.1_17-S	Sh3yl1	24057	0.235976	9.91557	7.85015
scl33241.10_186-S	Irf8	15900	0.234578	76.8803	36.9589
scl019384.7_7-S	Ran	19384	0.232582	15.1693	7.01348
scl27078.4.1_81-S	0910001L09Rik	66096	0.231524	41.1079	28.7596
scl30153.32_359-S	Mgam	232714	0.230313	44.1717	19.9102
scl014528.1_141-S	Gch1	14528	0.22912	42.2911	28.6816
scl50840.17.1_5-S	Rgl2	19732	0.224376	10.2696	7.99499
scl059053.6_177-S	Brp16	59053	0.224325	27.8815	15.2392
scl20865.8_33-S	Gca	227960	0.224212	47.4391	31.6727
scl38529.17.1_20-S	Ccdc41	77048	0.223327	10.4963	6.74242
scl18985.4_291-S	Slc35c1	228368	0.221429	49.9857	28.7669
scl017474.5_5-S	Clec4d	17474	0.220541	38.6322	22.6985
scl066101.2_17-S	Ppih	66101	0.217155	50.6263	27.0623
scl26118.9.1_34-S	Sdsl	257635	0.216915	33.8918	18.3561
scl44383.15_255-S	Mier3	218613	0.214961	41.1842	23.3818
scl45683.9_474-S	5730469M10Rik	70564	0.214321	11.1025	9.77317
scl0019126.2_253-S	Prom1	19126	0.209194	14.9361	8.7206
scl066943.7_225-S	Pqlc1	66943	0.208104	10.9796	8.0181
scl0270198.14_257-S	Pfkfb4	270198	0.207155	10.526	9.47292
scl49589.13.8_8-S	Hnrpll	72692	0.206203	49.4641	30.4952
scl36492.10.1_4-S	Ifrd2	15983	0.205512	17.6511	15.2485
scl17458.10.1_1-S	Chi3l1	12654	0.204792	11.474	8.10169
scl0003653.1_57-S	Cenpk	60411	0.204221	52.932	38.1029
GI_34787413-S	Zfp36	22695	0.202628	11.314	8.12627
scl0056738.1_278-S	Mocs1	56738	0.191525	47.9173	30.0599
scl23214.8.1_66-S	Mgst2	211666	0.191517	41.7071	28.2157
scl36223.4.1187_49-S	Endod1	71946	0.189737	19.7105	9.8445
scl00101739.1_35-S	Psip1	101739	0.188642	43.7991	20.899
scl054722.1_159-S	Dfna5h	54722	0.187815	49.976	31.6585
GI_58743328-S	Tlr6	21899	0.186196	11.0321	7.27885
scl0012048.1_98-S	Bcl2l1	12048	0.182973	9.96594	8.38641
GI_54291705-S	Clec4a3	73149	0.180751	10.4756	5.96173
scl39805.4_248-S	Mrm1	217038	0.172406	15.8684	14.2077
scl28709.9_141-S	Abtb1	80283	0.172161	25.0572	17.3599
scl29381.10.1_63-S	Cmas	12764	0.168913	14.2069	8.21997
scl41644.4_98-S	Med7	66213	0.16877	25.6456	15.9942
scl056632.1_130-S	Sphk2	56632	0.167274	10.8796	5.37985
scl45393.10_71-S	Bnip3l	12177	0.165386	31.2151	15.3209
scl069790.3_16-S	Med30	69790	0.163882	19.534	11.9955
scl0230809.1_12-S	Pdik1l	230809	0.16298	41.6555	21.8174
scl014375.11_27-S	Xrcc6	14375	0.162972	12.7741	7.25584
scl27103.18_134-S	Ephb4	13846	0.16221	9.3356	6.43749
scl19480.4_1-S	Zdhhc12	66220	0.158099	54.3642	25.2676
scl38949.25.1_91-S	Hace1	209462	0.155344	31.4	23.245
scl35013.8.1_0-S	Gins4	109145	0.153554	22.9482	14.4025
scl35771.8.1_41-S	Nptn	20320	0.152456	26.7887	19.9026
scl0055989.2_71-S	Nol5	55989	0.139096	21.7029	12.997
gi_7305154_ref_NM_013556.1__205-S	Hprt1	15452	0.138215	41.3756	19.9395
scl50915.17_55-S	Mapk14	26416	0.136072	10.4413	6.57472
scl0319496.2_176-S	6030432P03Rik	319496	0.13532	8.39984	5.20475
scl48613.5_237-S	Cldn1	12737	0.134542	37.6326	19.4828
scl066878.10_113-S	Riok3	66878	0.133758	13.9086	8.96296
scl23816.1_664-S	Eif2c3	214150	0.12909	7.60096	3.84465
scl22872.7_240-S	Anp32e	66471	0.128759	9.83935	7.21895
scl077417.1_158-S	C030013C21Rik	77417	0.125574	9.76791	6.13609
scl0019646.2_143-S	Rbbp4	19646	0.125388	32.3352	16.4635
scl45051.2.1760_178-S	Gli3	14634	0.124788	12.1072	6.592
scl0074026.1_154-S	4121402D02Rik	74026	0.115739	9.95682	6.402
scl23441.8_64-S	Ski	20481	0.110599	13.0614	6.47799
scl00381629.1_255-S	2010-04-03	381629	0.10693	7.47893	4.82593
scl067332.3_15-S	Snrpd3	67332	0.0871414	10.9832	7.65667
scl51376.2_283-S	Synpo	104027	0.0826059	9.27104	6.26399
scl25924.32_40-S	Hip1	215114	0.0791874	20.6586	12.675
scl53173.13_456-S	Btaf1	107182	0.0785032	33.4256	18.4299
scl020740.12_248-S	Spna2	20740	0.0762383	9.12681	5.93866
scl37275.1_87-S	Sesn3	75747	0.0756173	11.3536	5.94375
scl0110052.3_51-S	Dek	110052	0.0599049	18.7952	10.2424
scl067539.1_109-S	Dock6	67539	0.054093	19.8307	12.9903
scl37836.1.334_25-S	4930533K18Rik	75189	0.0397639	12.2507	7.54664
scl20407.30.36_15-S	Mapkbp1	26390	0.0305199	18.676	9.78385
scl23691.3_135-S	Grrp1	72690	0.0300796	8.59049	4.62741
scl36131.12_27-S	Ankrd25	235041	0.027153	23.1137	14.5388
ri|9330177P18|PX00107C22|AK034324|4024-S	9330177P18Rik	382953	0.0208663	10.4686	6.68876
scl0003917.1_104-S	Nap1l1	53605	0.0165749	14.7957	7.31861
ri|4632401N01|PX00012C16|AK019479|3812-S	Slit3	20564	4.17e-05	13.7223	9.01173
scl19005.12_413-S	Slc39a13	68427	-0.00230445	9.41805	4.89404
scl070784.6_329-S	Rasl12	70784	-0.010637	6.82464	4.71561
scl49669.1.1_230-S	D230046O15Rik	106824	-0.0257895	19.3712	12.3649
scl39327.21_224-S	Caskin2	140721	-0.0264256	35.2391	20.4018
scl5999.1.1_59-S	2310014D11Rik	69633	-0.031204	16.1515	8.52582
scl22856.7_28-S	Txnip	56338	-0.0321452	15.7112	8.97545
scl54719.1.3_182-S	ENSMUSG00000073019	331484	-0.0382882	9.52382	6.98175
scl072190.1_208-S	2510009E07Rik	72190	-0.0450781	69.2884	38.8053
scl066259.1_113-S	Camk2n1	66259	-0.046636	9.94552	7.3937
ri|C330001N20|PX00075F01|AK021168|953-S	Pkp4	227937	-0.0503786	26.2422	16.89
scl0003799.1_2-S	Bicc1	83675	-0.0505643	19.0397	10.5567
scl071918.2_294-S	2310047A01Rik		-0.0546789	28.8007	18.0072
scl0226829.2_26-S	Ptpn14	19250	-0.055235	20.5583	11.7979
scl0269878.14_318-S	Megf8	269878	-0.0702472	47.9668	28.3069
ri|2810002M10|ZX00053I11|AK012646|830-S	Grb10	14783	-0.090699	24.5556	15.1707
scl46131.3_126-S	Egr3	13655	-0.0974012	9.34068	6.9855
scl0018152.1_329-S	Dnm3os	474332	-0.124429	12.6409	7.94683
scl45397.1_353-S	Dpysl2	12934	-0.125377	15.9509	9.09572
scl37841.2_394-S	A930033H14Rik	320700	-0.126606	18.277	10.2307
scl37344.1.417_0-S	A830080H07Rik	320526	-0.135822	30.4784	17.2621
scl47449.2_635-S	Hoxc8	15426	-0.139107	54.112	31.4916
scl16555.3_197-S	Irs1	16367	-0.141713	23.1249	14.518
scl19180.25_455-S	Scn7a	20272	-0.148456	9.10483	6.20238
scl32827.4_67-S	Zfp260	26466	-0.153376	10.9235	6.72549
scl30887.1.106_97-S	Prkcdbp	109042	-0.16401	42.2223	26.1093
scl43090.8_531-S	Rhoj	80837	-0.172219	10.2086	6.34224
scl34676.6_69-S	Abhd8	64296	-0.178175	8.77598	5.52727
scl34568.25_184-S	Cc2d1a	212139	-0.186683	9.9055	5.61677
scl52093.1_313-S	6330403M23Rik	109169	-0.190046	35.6553	22.6
scl29699.7_74-S	Ppp4r2	232314	-0.19593	23.8312	12.6495
scl0003580.1_5-S	Tspan3	56434	-0.205531	7.32289	4.36355
scl41822.1.1_270-S	9030024J15Rik		-0.209589	23.1388	13.5761
scl39517.28_30-S	Hdac5	15184	-0.210183	12.0218	6.24971
scl068453.4_14-S	Gpihbp1	68453	-0.212344	31.5683	19.9759
scl00269593.1_72-S	Luzp1	269593	-0.213481	24.1139	17.5094
scl0011426.1_178-S	Macf1	11426	-0.219441	9.47696	6.22365
scl49667.33.1_65-S	Ptprm	19274	-0.229678	20.8086	14.345
scl31984.10.1_28-S	Htra1	56213	-0.23145	27.2402	20.4753
scl0021859.1_62-S	Timp3	21859	-0.232831	12.3212	9.22589
scl37767.8_640-S	Syde1	71709	-0.237862	17.8995	12.9819
scl0015404.2_311-S	Hoxa7	15404	-0.238807	16.3798	11.0993
scl18420.2_47-S	Blcap	53619	-0.241686	12.7651	6.4643
scl30318.32.1_9-S	Ptprz1	19283	-0.24399	20.3174	14.1942
scl013807.1_30-S	Eno2	13807	-0.245355	11.849	7.64496
scl44367.7.1_13-S	Ppap2a	19012	-0.245704	31.7883	19.8535
scl0014733.2_286-S	Gpc1	14733	-0.2507	9.41496	6.76616
scl23625.5_278-S	Nbl1	17965	-0.254674	27.5326	17.0012
scl54248.9.17_2-S	Gpc3	14734	-0.254924	29.4259	18.3502
scl15808.4.1_196-S	C130074G19Rik	226777	-0.255376	10.439	7.38353
scl0002999.1_1356-S	Tgm2	21817	-0.258967	9.92041	7.1623
scl013717.1_13-S	Eln	13717	-0.259167	10.1371	6.6139
scl00235312.1_98-S	C1qtnf5	235312	-0.262011	15.1402	10.2746
scl49375.21_69-S	Lztr1	66863	-0.263866	11.8602	7.87339
scl16508.16.1_213-S	Ngef	53972	-0.266514	11.7732	8.93343
scl30886.20_47-S	Apbb1	11785	-0.268293	12.1783	7.24282
scl45419.1.422_138-S	Extl3	54616	-0.269322	7.43017	5.75534
scl0101543.1_246-S	Wtip	101543	-0.271172	12.8379	9.55926
scl30455.5_27-S	Cdkn1c	12577	-0.273139	24.2836	17.6829
scl0100434.7_162-S	Slc44a1	100434	-0.274589	26.4206	18.2017
scl36257.10_16-S	Yap1	22601	-0.274831	53.3751	32.1591
scl21064.31_2-S	5830434P21Rik	227723	-0.275266	9.93886	7.41961
scl0019242.2_183-S	Ptn	19242	-0.280053	10.1766	5.99905
GI_47564089-S	BC054438	407831	-0.28052	53.574	40.5489
scl15925.5_61-S	Pea15a	18611	-0.283808	9.58326	7.32848
scl34083.48_466-S	Col4a2	12827	-0.285533	27.569	20.1049
scl0240024.1_128-S	Mllt4	17356	-0.285986	81.8505	46.4824
scl39299.4_652-S	Cygb	114886	-0.286178	16.1172	11.3626
scl45660.4.1_52-S	Bmp4	12159	-0.286536	15.7951	11.1581
scl021858.1_100-S	Timp2	21858	-0.286897	7.82831	5.25718
scl34464.12_3-S	Dok4	114255	-0.288685	12.4312	10.0116
scl46265.10.1_16-S	Nfatc4	73181	-0.295291	33.6064	20.5126
scl50205.8_548-S	Slc9a3r2	65962	-0.298118	12.4401	9.27934
scl47095.40_145-S	Ptk2	14083	-0.298392	24.2883	18.943
scl40126.18_106-S	Epn2	13855	-0.299064	83.2616	48.6996
scl33150.17.997_2-S	Itgb1	16412	-0.299595	54.3136	35.8894
scl28477.9_86-S	Wnt5b	22419	-0.304203	26.887	17.5828
scl24899.72.1_88-S	Col16a1	107581	-0.304744	12.8073	7.17779
scl21947.6_407-S	Efna1	13636	-0.305645	31.884	21.9529
scl0056542.1_233-S	Ick	56542	-0.306296	12.5554	8.63493
scl17913.1_12-S	Bmpr2	12168	-0.306936	118.256	54.0419
scl52742.10_14-S	Slc15a3	65221	-0.307112	18.6607	13.0118
scl0013640.1_290-S	Efna5	13640	-0.313269	10.0109	6.53901
scl0226154.4_125-S	Lzts2	226154	-0.31332	60.9199	44.5792
scl0068797.1_101-S	Pdgfrl	68797	-0.315434	16.993	10.5145
scl00224824.1_308-S	Pex6	224824	-0.316458	8.79632	6.47608
scl019122.2_199-S	Prnp	19122	-0.319437	62.4439	38.3122
scl15839.11.1_64-S	Ephx1	13849	-0.319622	20.9182	16.2931
scl41909.3_17-S	Pik3ip1	216505	-0.32113	26.5681	14.8505
scl36548.17_86-S	Ryk	20187	-0.321623	26.1737	20.2133
scl40219.8.1_51-S	Pdlim4	30794	-0.324818	13.0112	8.33928
scl46720.13_574-S	Pou6f1	19009	-0.329284	10.9364	6.58653
scl0192976.1_323-S	BC046404	192976	-0.329645	23.0696	15.8309
scl50846.8.1_16-S	Ankrd47	80880	-0.331131	40.8875	22.038
scl0001529.1_346-S	Tada2l	217031	-0.331206	10.4808	6.48221
scl056149.9_314-S	Grasp	56149	-0.332114	44.004	31.7428
scl0002884.1_251-S	Igsf1	209268	-0.333	36.4078	11.0214
scl30798.9_425-S	Dkk3	50781	-0.335162	27.1352	16.5883
scl47123.18_98-S	Ndrg1	17988	-0.335958	10.2084	7.77562
scl0232237.7_170-S	Fgd5	232237	-0.338414	56.5146	36.1093
scl16146.28_80-S	Lamc1	226519	-0.339972	99.3429	59.7103
scl31155.10_11-S	Mfge8	17304	-0.341792	75.2091	48.0367
scl52829.1_29-S	B3gnt6	272411	-0.34325	61.7119	41.9313
scl37679.21_483-S	Appl2	216190	-0.344647	23.3545	16.7292
scl0020742.1_100-S	Spnb2	20742	-0.344746	35.5773	22.7402
scl016998.1_51-S	Ltbp3	16998	-0.345342	19.2009	14.7692
scl021809.2_58-S	Tgfb3	21809	-0.348082	88.2589	45.7934
scl078134.3_260-S	Gpr23	78134	-0.348811	12.2892	8.29701
scl00225207.2_53-S	Zfp521	225207	-0.350812	41.5845	26.8116
scl23824.14.1_21-S	1700029G01Rik	66938	-0.355181	13.2046	9.4287
scl39528.4.1_37-S	Meox1	17285	-0.355923	37.106	22.9584
scl35102.50_84-S	Col4a1	12826	-0.358318	28.413	19.1821
scl32592.2.658_11-S	Ndn	17984	-0.359392	26.6316	18.7761
scl50283.7.5_2-S	Psmb1	19170	-0.360584	43.0295	24.0074
scl0012476.2_68-S	Cd151	12476	-0.362705	108.696	55.7413
scl21156.17_438-S	Gpsm1	67839	-0.366052	11.3295	7.74408
scl0056490.1_199-S	Zbtb20	56490	-0.366345	171.212	91.8632
scl42950.10.1_98-S	1700019E19Rik	76411	-0.366445	74.4201	50.5276
scl16594.5_443-S	D1Bwg1363e	74241	-0.366967	19.0088	12.7432
scl29233.13_53-S	Wasl	73178	-0.370681	17.2892	12.5619
scl0121022.3_149-S	Mrps6	121022	-0.37408	42.4732	24.6711
scl067306.2_29-S	3110050N22Rik	67306	-0.374545	74.3596	41.031
scl40708.2.1_231-S	Galr2	14428	-0.377092	13.4041	8.33977
scl022249.50_191-S	Unc13b	22249	-0.377291	28.5948	20.6888
scl000049.1_523-S	Zfhx3	11906	-0.37837	30.9878	18.641
scl37920.20_247-S	X99384	27355	-0.380274	11.7245	8.24567
scl16279.4_434-S	Prelp	116847	-0.380433	31.2284	19.6867
scl013800.1_217-S	Enah	13800	-0.383285	69.0879	32.5059
scl0012753.1_131-S	Clock	12753	-0.383854	19.1896	12.9093
scl0320398.3_8-S	Lrig3	320398	-0.386306	52.5324	34.0946
scl40852.4.1_7-S	Higd1b	75689	-0.387648	61.6695	42.076
scl0018590.2_128-S	Pdgfa	18590	-0.387858	45.2412	30.5301
scl45526.26.1_78-S	Adcy4	104110	-0.3916	14.0923	9.68077
scl00240725.2_185-S	Sulf1	240725	-0.392686	17.2566	13.4252
scl018858.5_31-S	Pmp22	18858	-0.394393	37.4663	28.7239
scl32699.8.1_168-S	Rras	20130	-0.394623	65.4727	43.0862
scl013132.15_5-S	Dab2	13132	-0.394894	15.7011	12.4305
scl066961.2_240-S	2310043N10Rik	66961	-0.395096	17.3477	8.59878
scl46162.12.1_3-S	Scara5	71145	-0.395413	13.1027	7.10728
scl40890.2_6-S	Ramp2	54409	-0.396414	36.0887	23.9396
scl0016561.1_7-S	Kif1b	16561	-0.397255	25.2194	9.84022
scl40390.17.1_199-S	Rhbdf1	13650	-0.397552	26.6612	19.5775
scl47703.8_132-S	Tef	21685	-0.397719	120.154	53.6282
scl43398.10.1_4-S	Laptm4a	17775	-0.398618	35.23	26.7608
scl51099.14_176-S	Smoc2	64074	-0.400505	36.8602	25.4258
scl00214137.2_222-S	Arhgap29	214137	-0.401061	22.4882	16.0553
scl0012334.2_163-S	Capn2	12334	-0.401155	20.0408	11.9397
scl30469.7_1-S	Igf2	16002	-0.401368	20.4835	14.5108
scl016779.32_71-S	Lamb2	16779	-0.401541	171.974	92.9056
scl54847.11_478-S	Slc6a8	102857	-0.405261	149.91	67.5365
scl020853.1_177-S	Stau1	20853	-0.405342	14.1684	9.90568
scl23564.6_587-S	Pdpn		-0.407494	20.1957	14.9585
scl068337.8_322-S	Crip2	68337	-0.408762	26.2061	18.1221
scl32859.16_106-S	Sirt2	64383	-0.409099	25.8369	11.3636
scl54295.26.1_21-S	Smarca1	93761	-0.409855	10.8554	7.56639
scl019876.3_41-S	Robo1	19876	-0.411826	18.5741	12.2869
scl19722.13_136-S	Sec61a2	57743	-0.413987	121.893	55.486
scl54178.10_163-S	Cd99l2	171486	-0.415306	144.189	63.0869
scl0102693.1_182-S	Phldb1	102693	-0.419075	75.6775	44.9199
scl48922.5.43_8-S	Jam2	67374	-0.419189	34.701	20.0968
scl43396.4.1_25-S	Osr1	23967	-0.420792	11.8174	8.05779
scl34863.8.7_80-S	1700029J07Rik	69479	-0.421207	9.19459	6.19474
scl27505.17_595-S	Pkd2	18764	-0.423778	50.5206	37.6854
scl26735.47.1_66-S	Ift172	67661	-0.426332	57.5726	35.7821
scl29154.3_539-S	BC064033	208164	-0.426507	13.3724	9.22673
scl32180.18_394-S	Parva	57342	-0.427601	49.5728	35.3224
scl27314.13_303-S	Fbxo21	231670	-0.428372	86.1332	48.7355
scl052840.5_2-S	Dbndd2	52840	-0.430836	94.5167	45.575
scl54622.12_49-S	Gprasp1	67298	-0.434092	12.527	8.98175
scl00101476.1_284-S	Plekha1	101476	-0.436475	148.973	82.6274
scl40849.10_252-S	Acbd4	67131	-0.436683	16.3237	9.89803
scl068520.7_219-S	Zfyve21	68520	-0.437351	19.569	13.8698
scl0021417.2_96-S	Zeb1	21417	-0.44478	90.7662	44.609
scl47579.6.1_16-S	Tmem117	320709	-0.445748	176.178	72.456
scl53255.10.1_6-S	Ankrd15	107351	-0.448199	30.7327	23.3277
scl023872.11_215-S	Ets2	23872	-0.449554	17.7326	10.993
scl35355.5_339-S	Dag1	13138	-0.451684	199.189	100.77
scl0217333.1_84-S	Trim47	217333	-0.455127	47.6838	28.4171
scl30749.5_442-S	Gprc5b	64297	-0.457387	42.3856	28.012
scl066158.1_320-S	Cxx1a	66158	-0.458288	20.3717	16.1258
scl084113.2_12-S	Ptov1	84113	-0.459565	74.0979	39.355
scl44249.4_7-S	Epdr1	105298	-0.461031	27.3974	15.5589
scl0022129.1_200-S	Ttc3	22129	-0.46314	33.2572	25.3579
scl42726.20_132-S	AW555464	217882	-0.464362	145.502	65.4077
scl37740.6.1_17-S	Gamt	14431	-0.468028	9.83656	6.92536
scl056876.17_315-S	Nelf	56876	-0.470903	29.3104	21.999
scl069601.7_240-S	Dab2ip	69601	-0.472833	44.4892	28.4299
scl0027364.1_305-S	Srr	27364	-0.480503	10.2322	6.72086
scl066079.4_60-S	Tmem42	66079	-0.481201	13.1721	7.97459
scl0011477.2_228-S	Acvr1	11477	-0.484969	66.9222	45.3062
scl37319.3_438-S	8430410K20Rik	78100	-0.48564	103.543	51.0394
scl0056695.1_175-S	Pnkd	56695	-0.492927	30.7047	19.9098
scl49330.22.4_270-S	Chrd	12667	-0.494124	61.6784	42.9412
scl0065960.1_26-S	Twsg1	65960	-0.497489	12.3829	8.94898
scl36349.9.1_1-S	Acvr2b	11481	-0.499049	155.564	75.8726
scl45193.8_18-S	Ednrb	13618	-0.503233	17.762	13.7359
scl37011.7_65-S	Fxyd6	59095	-0.503633	64.8625	37.5935
scl44709.8_227-S	Smad5	17129	-0.511231	29.5939	19.3797
scl30961.29_228-S	Inppl1	16332	-0.511697	109.147	53.9059
GI_85701908-S	Mcc	328949	-0.513054	12.7659	8.96153
scl38890.17_310-S	P4ha1	18451	-0.514218	50.9293	30.2704
scl47450.4_93-S	Hoxc6	15425	-0.522901	41.9504	30.9299
scl0050884.1_187-S	Nckap1	50884	-0.523196	44.0563	24.6012
scl47452.3.1_39-S	Hoxc9	15427	-0.533908	237.211	115.4
scl44819.5_313-S	Ahcp	97863	-0.534246	13.029	9.80232
scl29584.3_468-S	Zfp637	232337	-0.5361	24.9879	16.4756
scl0059056.1_181-S	Evc	59056	-0.539705	90.9182	47.4383
scl24183.14_264-S	Nfib	18028	-0.547056	151.967	86.2672
scl0071721.2_141-S	1200015N20Rik	71721	-0.549046	68.0639	37.4791
scl33996.15_314-S	Slc20a2	20516	-0.554691	69.7726	35.7736
scl067557.3_10-S	Larp6	67557	-0.556752	56.5387	39.9377
scl000923.1_16-S	Insig2	72999	-0.559828	13.3997	9.45312
scl39881.7_182-S	Tnfaip1	21927	-0.561921	143.963	80.6578
scl21235.24_380-S	Etl4	208618	-0.566628	225.9	119.942
scl0104303.6_291-S	Arl1	104303	-0.566777	10.7974	6.08773
scl0003894.1_174-S	Aifm2	71361	-0.573716	67.7044	34.4708
scl0018631.2_259-S	Pex11a	18631	-0.574877	80.6628	46.6634
scl059040.12_45-S	Rhot1	59040	-0.57578	31.4328	20.2633
scl47433.16.555_11-S	Ghr	14600	-0.576441	131.6	81.6603
scl0021413.1_300-S	Tcf4	21413	-0.593184	14.3982	10.8102
scl0105445.1_143-S	Dock9	105445	-0.601123	61.1109	37.9625
scl17530.23_508-S	Rab3gap1	226407	-0.603818	19.8015	13.0083
scl011723.1_3-S	Amy2	11723	-0.658163	59.8985	38.0256
scl068045.1_243-S	2700060E02Rik	68045	-0.703019	16.1176	9.17314
