# Supplementary material for: Mouse Genome-Wide Association and Systems Genetics Identify Asxl2 As a Regulator of Bone Mineral Density and Osteoclastogenesis
Source: PLoS Genet. 2011 Apr 7;7(4):e1002038. doi: 10.1371/journal.pgen.1002038 (PMC3072371; doi:10.1371/journal.pgen.1002038)
Supplement: Table S5 — List of DAVID functional clusters with enrichment scores >3.0 for the blue module. (XLSX) [file pgen.1002038.s006.xlsx]

## Sheet: Sheet1
Annotation Cluster 1	Enrichment Score: 10.18558611898972
Category	Term	Count	%	PValue	List Total	Pop Hits	Pop Total	Fold Enrichment	Bonferroni	Benjamini	FDR
GOTERM_BP_ALL	GO:0007049~cell cycle	105	8.16485	2.32e-19	955	611	14219	2.55867	6.75e-16	3.38e-16	4.16e-16
GOTERM_BP_ALL	GO:0051301~cell division	55	4.27683	1.39e-12	955	281	14219	2.91422	4.04e-09	6.73e-10	2.49e-09
GOTERM_BP_ALL	GO:0000278~mitotic cell cycle	48	3.7325	3.68e-11	955	244	14219	2.92898	1.07e-07	1.53e-08	6.61e-08
GOTERM_BP_ALL	GO:0022402~cell cycle process	63	4.89891	2.02e-10	955	393	14219	2.38679	5.88e-07	6.53e-08	3.62e-07
GOTERM_BP_ALL	GO:0022403~cell cycle phase	55	4.27683	6.41e-10	955	328	14219	2.49663	1.86e-06	1.86e-07	1.15e-06
GOTERM_BP_ALL	GO:0000087~M phase of mitotic cell cycle	39	3.03266	1.71e-09	955	194	14219	2.99315	4.98e-06	3.56e-07	3.07e-06
GOTERM_BP_ALL	GO:0048285~organelle fission	39	3.03266	2.69e-09	955	197	14219	2.94757	7.82e-06	4.89e-07	4.82e-06
GOTERM_BP_ALL	GO:0007067~mitosis	38	2.9549	3.31e-09	955	190	14219	2.9778	9.64e-06	5.36e-07	5.95e-06
GOTERM_BP_ALL	GO:0000280~nuclear division	38	2.9549	3.31e-09	955	190	14219	2.9778	9.64e-06	5.36e-07	5.95e-06
GOTERM_BP_ALL	GO:0000279~M phase	47	3.65474	1.8e-08	955	283	14219	2.47273	5.24e-05	2.38e-06	3.23e-05
Annotation Cluster 2	Enrichment Score: 8.383021710369647
Category	Term	Count	%	PValue	List Total	Pop Hits	Pop Total	Fold Enrichment	Bonferroni	Benjamini	FDR
GOTERM_BP_ALL	GO:0030218~erythrocyte differentiation	19	1.47745	6.92e-10	955	48	14219	5.89356	2.02e-06	1.83e-07	1.24e-06
GOTERM_BP_ALL	GO:0002376~immune system process	100	7.77605	7.67e-10	955	791	14219	1.8823	2.23e-06	1.86e-07	1.38e-06
GOTERM_BP_ALL	GO:0030097~hemopoiesis	46	3.57698	1.1e-09	955	251	14219	2.72866	3.2e-06	2.46e-07	1.98e-06
GOTERM_BP_ALL	GO:0034101~erythrocyte homeostasis	19	1.47745	2.18e-09	955	51	14219	5.54688	6.34e-06	4.23e-07	3.91e-06
GOTERM_BP_ALL	GO:0002520~immune system development	50	3.88802	2.95e-09	955	295	14219	2.52356	8.57e-06	5.04e-07	5.29e-06
GOTERM_BP_ALL	GO:0048534~hemopoietic or lymphoid organ development	48	3.7325	4.94e-09	955	281	14219	2.54332	1.44e-05	7.19e-07	8.87e-06
GOTERM_BP_ALL	GO:0030099~myeloid cell differentiation	25	1.94401	1.29e-08	955	96	14219	3.87735	3.76e-05	1.79e-06	2.32e-05
GOTERM_BP_ALL	GO:0048872~homeostasis of number of cells	25	1.94401	3.6e-07	955	113	14219	3.29403	0.0010467	3.88e-05	0.000646
Annotation Cluster 3	Enrichment Score: 7.9699115453348055
Category	Term	Count	%	PValue	List Total	Pop Hits	Pop Total	Fold Enrichment	Bonferroni	Benjamini	FDR
GOTERM_MF_ALL	GO:0032553~ribonucleotide binding	182	14.1524	6.67e-11	979	1796	15404	1.59447	6.24e-08	2.08e-08	1.04e-07
GOTERM_MF_ALL	GO:0032555~purine ribonucleotide binding	182	14.1524	6.67e-11	979	1796	15404	1.59447	6.24e-08	2.08e-08	1.04e-07
GOTERM_MF_ALL	GO:0017076~purine nucleotide binding	187	14.5412	1.08e-10	979	1871	15404	1.5726	1.01e-07	2.53e-08	1.7e-07
GOTERM_MF_ALL	GO:0000166~nucleotide binding	209	16.2519	2.98e-10	979	2183	15404	1.50641	2.79e-07	5.58e-08	4.67e-07
GOTERM_MF_ALL	GO:0032559~adenyl ribonucleotide binding	148	11.5086	6.36e-09	979	1460	15404	1.595	5.95e-06	7.43e-07	9.96e-06
GOTERM_MF_ALL	GO:0005524~ATP binding	146	11.353	9.42e-09	979	1443	15404	1.59198	8.8e-06	9.78e-07	1.48e-05
GOTERM_MF_ALL	GO:0030554~adenyl nucleotide binding	153	11.8974	1.07e-08	979	1535	15404	1.56832	9.96e-06	9.96e-07	1.67e-05
GOTERM_MF_ALL	GO:0001883~purine nucleoside binding	153	11.8974	1.87e-08	979	1548	15404	1.55515	1.75e-05	1.59e-06	2.93e-05
GOTERM_MF_ALL	GO:0001882~nucleoside binding	153	11.8974	2.83e-08	979	1558	15404	1.54516	2.65e-05	2.2e-06	4.43e-05
GOTERM_MF_ALL	GO:0016301~kinase activity	90	6.99844	3.97e-07	979	821	15404	1.72485	0.000371	2.65e-05	0.000622
GOTERM_MF_ALL	GO:0016772~transferase activity, transferring phosphorus-containing groups	98	7.62053	2.42e-06	979	957	15404	1.61126	0.00225604	0.000151	0.00378381
GOTERM_MF_ALL	GO:0016773~phosphotransferase activity, alcohol group as acceptor	72	5.59876	4.93e-05	979	697	15404	1.62536	0.045006	0.002091	0.0771196
Annotation Cluster 4	Enrichment Score: 6.084325174134866
Category	Term	Count	%	PValue	List Total	Pop Hits	Pop Total	Fold Enrichment	Bonferroni	Benjamini	FDR
GOTERM_BP_ALL	GO:0051276~chromosome organization	65	5.05443	8.52e-11	955	404	14219	2.39551	2.48e-07	3.1e-08	1.53e-07
GOTERM_BP_ALL	GO:0006325~chromatin organization	45	3.49922	2.8e-06	955	315	14219	2.127	0.00811525	0.000255	0.00502335
GOTERM_BP_ALL	GO:0016568~chromatin modification	29	2.25505	0.00234138	955	236	14219	1.82958	0.998912	0.0612282	4.11959
Annotation Cluster 5	Enrichment Score: 4.825009834123638
Category	Term	Count	%	PValue	List Total	Pop Hits	Pop Total	Fold Enrichment	Bonferroni	Benjamini	FDR
GOTERM_BP_ALL	GO:0016044~membrane organization	41	3.18818	2.19e-06	955	272	14219	2.2443	0.00634515	0.000212	0.00392418
GOTERM_BP_ALL	GO:0010324~membrane invagination	31	2.41058	7.83e-06	955	188	14219	2.4551	0.0225431	0.00067	0.0140559
GOTERM_BP_ALL	GO:0006897~endocytosis	31	2.41058	7.83e-06	955	188	14219	2.4551	0.0225431	0.00067	0.0140559
GOTERM_BP_ALL	GO:0016192~vesicle-mediated transport	52	4.04355	0.000374	955	466	14219	1.66143	0.662985	0.0156391	0.66828
Annotation Cluster 6	Enrichment Score: 4.6647034257915605
Category	Term	Count	%	PValue	List Total	Pop Hits	Pop Total	Fold Enrichment	Bonferroni	Benjamini	FDR
GOTERM_MF_ALL	GO:0060589~nucleoside-triphosphatase regulator activity	56	4.35459	2.1e-09	979	367	15404	2.40089	1.96e-06	3.27e-07	3.28e-06
GOTERM_MF_ALL	GO:0030695~GTPase regulator activity	55	4.27683	3.15e-09	979	361	15404	2.39721	2.94e-06	4.2e-07	4.93e-06
GOTERM_MF_ALL	GO:0005083~small GTPase regulator activity	37	2.87714	2.03e-07	979	223	15404	2.61064	0.000189	1.46e-05	0.000317
GOTERM_MF_ALL	GO:0030234~enzyme regulator activity	78	6.06532	4.27e-06	979	721	15404	1.7022	0.00398859	0.00025	0.00669534
GOTERM_MF_ALL	GO:0005096~GTPase activator activity	29	2.25505	3.15e-05	979	192	15404	2.37655	0.0290248	0.00147163	0.0493336
GOTERM_MF_ALL	GO:0008047~enzyme activator activity	34	2.64386	4.73e-05	979	249	15404	2.14848	0.0432722	0.00210428	0.074083
GOTERM_MF_ALL	GO:0005088~Ras guanyl-nucleotide exchange factor activity	17	1.32193	5.67e-05	979	83	15404	3.22271	0.051635	0.00230238	0.0887796
GOTERM_MF_ALL	GO:0005085~guanyl-nucleotide exchange factor activity	23	1.78849	0.000147	979	147	15404	2.46185	0.128149	0.00456079	0.229485
GOTERM_MF_ALL	GO:0005089~Rho guanyl-nucleotide exchange factor activity	14	1.08865	0.000467	979	71	15404	3.10256	0.35396	0.0124051	0.729268
GOTERM_BP_ALL	GO:0051056~regulation of small GTPase mediated signal transduction	29	2.25505	0.00140047	955	228	14219	1.89378	0.983086	0.0416059	2.48373
GOTERM_BP_ALL	GO:0035023~regulation of Rho protein signal transduction	13	1.01089	0.01198	955	86	14219	2.25066	1	0.188471	19.4503
GOTERM_BP_ALL	GO:0046578~regulation of Ras protein signal transduction	21	1.63297	0.0190367	955	181	14219	1.72745	1	0.25166	29.1732
Annotation Cluster 7	Enrichment Score: 3.909057011903415
Category	Term	Count	%	PValue	List Total	Pop Hits	Pop Total	Fold Enrichment	Bonferroni	Benjamini	FDR
GOTERM_BP_ALL	GO:0006323~DNA packaging	25	1.94401	3.75e-08	955	101	14219	3.6854	0.000109	4.75e-06	6.73e-05
GOTERM_BP_ALL	GO:0006325~chromatin organization	45	3.49922	2.8e-06	955	315	14219	2.127	0.00811525	0.000255	0.00502335
GOTERM_BP_ALL	GO:0043933~macromolecular complex subunit organization	47	3.65474	2.99e-05	955	367	14219	1.90677	0.0834665	0.00212351	0.0537177
GOTERM_BP_ALL	GO:0034728~nucleosome organization	17	1.32193	3.53e-05	955	76	14219	3.33044	0.0977382	0.00233478	0.0633873
GOTERM_BP_ALL	GO:0065003~macromolecular complex assembly	44	3.42146	3.79e-05	955	338	14219	1.93821	0.10443	0.00244799	0.0679735
GOTERM_BP_ALL	GO:0044085~cellular component biogenesis	68	5.28771	6.29e-05	955	618	14219	1.63827	0.167206	0.0037271	0.112737
GOTERM_BP_ALL	GO:0022607~cellular component assembly	59	4.58787	8.06e-05	955	518	14219	1.69585	0.209118	0.00468113	0.14453
GOTERM_BP_ALL	GO:0006334~nucleosome assembly	16	1.24417	8.27e-05	955	73	14219	3.26334	0.213931	0.00470869	0.148288
GOTERM_BP_ALL	GO:0031497~chromatin assembly	16	1.24417	0.000114	955	75	14219	3.17632	0.283031	0.00592385	0.204913
GOTERM_BP_ALL	GO:0065004~protein-DNA complex assembly	16	1.24417	0.000134	955	76	14219	3.13453	0.322436	0.0068057	0.239686
GOTERM_BP_ALL	GO:0034621~cellular macromolecular complex subunit organization	33	2.5661	0.000221	955	245	14219	2.00546	0.474683	0.0104978	0.396088
GOTERM_BP_ALL	GO:0034622~cellular macromolecular complex assembly	29	2.25505	0.000648	955	217	14219	1.98977	0.848639	0.0248603	1.15726
GOTERM_BP_ALL	GO:0006333~chromatin assembly or disassembly	16	1.24417	0.00607078	955	109	14219	2.18554	1	0.121365	10.3521
GOTERM_BP_ALL	GO:0070271~protein complex biogenesis	24	1.86625	0.031409	955	227	14219	1.57417	1	0.334654	43.601
GOTERM_BP_ALL	GO:0006461~protein complex assembly	24	1.86625	0.031409	955	227	14219	1.57417	1	0.334654	43.601
Annotation Cluster 8	Enrichment Score: 3.6583976028692278
Category	Term	Count	%	PValue	List Total	Pop Hits	Pop Total	Fold Enrichment	Bonferroni	Benjamini	FDR
GOTERM_BP_ALL	GO:0006778~porphyrin metabolic process	11	0.855365	3.48e-06	955	26	14219	6.29919	0.0100801	0.000307	0.00624572
GOTERM_BP_ALL	GO:0033013~tetrapyrrole metabolic process	11	0.855365	3.48e-06	955	26	14219	6.29919	0.0100801	0.000307	0.00624572
GOTERM_BP_ALL	GO:0006779~porphyrin biosynthetic process	8	0.622084	9.89e-05	955	18	14219	6.61734	0.250072	0.00541507	0.177258
GOTERM_BP_ALL	GO:0033014~tetrapyrrole biosynthetic process	8	0.622084	9.89e-05	955	18	14219	6.61734	0.250072	0.00541507	0.177258
GOTERM_BP_ALL	GO:0018130~heterocycle biosynthetic process	13	1.01089	0.000107	955	51	14219	3.79524	0.268326	0.00566426	0.192422
GOTERM_BP_ALL	GO:0042168~heme metabolic process	8	0.622084	0.000147	955	19	14219	6.26905	0.349086	0.00737574	0.264362
GOTERM_BP_ALL	GO:0042440~pigment metabolic process	10	0.777605	0.000597	955	37	14219	4.02406	0.824046	0.0232066	1.06547
GOTERM_BP_ALL	GO:0006783~heme biosynthetic process	6	0.466563	0.00109906	955	13	14219	6.87185	0.959284	0.034943	1.95415
GOTERM_BP_ALL	GO:0051188~cofactor biosynthetic process	15	1.16641	0.00285788	955	91	14219	2.45423	0.999759	0.0704741	5.00652
GOTERM_BP_ALL	GO:0046148~pigment biosynthetic process	8	0.622084	0.00311378	955	30	14219	3.9704	0.999886	0.0752775	5.44306
GOTERM_BP_ALL	GO:0051186~cofactor metabolic process	23	1.78849	0.00523414	955	182	14219	1.88158	1	0.110072	8.98813
Annotation Cluster 9	Enrichment Score: 3.528748249468872
Category	Term	Count	%	PValue	List Total	Pop Hits	Pop Total	Fold Enrichment	Bonferroni	Benjamini	FDR
GOTERM_BP_ALL	GO:0007010~cytoskeleton organization	44	3.42146	1.56e-05	955	326	14219	2.00956	0.044293	0.0011915	0.027926
GOTERM_BP_ALL	GO:0030036~actin cytoskeleton organization	24	1.86625	0.000659	955	165	14219	2.16567	0.853131	0.0246041	1.17562
GOTERM_BP_ALL	GO:0030029~actin filament-based process	25	1.94401	0.000701	955	176	14219	2.11492	0.869966	0.0254917	1.24976
GOTERM_BP_ALL	GO:0007015~actin filament organization	12	0.933126	0.00106851	955	56	14219	3.1905	0.955493	0.0343631	1.90032
Annotation Cluster 10	Enrichment Score: 3.350822561958734
Category	Term	Count	%	PValue	List Total	Pop Hits	Pop Total	Fold Enrichment	Bonferroni	Benjamini	FDR
GOTERM_MF_ALL	GO:0008094~DNA-dependent ATPase activity	11	0.855365	9.37e-05	979	38	15404	4.5547	0.0839204	0.00336556	0.146738
GOTERM_MF_ALL	GO:0003689~DNA clamp loader activity	4	0.311042	0.000972	979	4	15404	15.7344	0.597292	0.0242826	1.51224
GOTERM_MF_ALL	GO:0033170~protein-DNA loading ATPase activity	4	0.311042	0.000972	979	4	15404	15.7344	0.597292	0.0242826	1.51224
Annotation Cluster 11	Enrichment Score: 3.2221412551118984
Category	Term	Count	%	PValue	List Total	Pop Hits	Pop Total	Fold Enrichment	Bonferroni	Benjamini	FDR
GOTERM_MF_ALL	GO:0016301~kinase activity	90	6.99844	3.97e-07	979	821	15404	1.72485	0.000371	2.65e-05	0.000622
GOTERM_MF_ALL	GO:0016772~transferase activity, transferring phosphorus-containing groups	98	7.62053	2.42e-06	979	957	15404	1.61126	0.00225604	0.000151	0.00378381
GOTERM_MF_ALL	GO:0016773~phosphotransferase activity, alcohol group as acceptor	72	5.59876	4.93e-05	979	697	15404	1.62536	0.045006	0.002091	0.0771196
GOTERM_MF_ALL	GO:0004674~protein serine/threonine kinase activity	49	3.81026	5.75e-05	979	421	15404	1.83132	0.0523453	0.0022377	0.0900337
GOTERM_MF_ALL	GO:0016740~transferase activity	149	11.5863	6.3e-05	979	1724	15404	1.35988	0.0572404	0.00235498	0.0987018
GOTERM_BP_ALL	GO:0043687~post-translational protein modification	100	7.77605	0.000355	955	1055	14219	1.41128	0.643835	0.0152903	0.63443
GOTERM_BP_ALL	GO:0006468~protein amino acid phosphorylation	65	5.05443	0.000849	955	640	14219	1.51216	0.91561	0.0290033	1.51262
GOTERM_MF_ALL	GO:0004672~protein kinase activity	57	4.43235	0.00126089	979	583	15404	1.53836	0.692621	0.0305671	1.95694
GOTERM_BP_ALL	GO:0006464~protein modification process	112	8.70918	0.00153349	955	1260	14219	1.32347	0.988523	0.0450113	2.71658
GOTERM_BP_ALL	GO:0043412~biopolymer modification	115	8.94246	0.00274434	955	1320	14219	1.29715	0.999664	0.0689353	4.81222
GOTERM_BP_ALL	GO:0006796~phosphate metabolic process	80	6.22084	0.00304715	955	866	14219	1.37543	0.999861	0.0743419	5.32958
GOTERM_BP_ALL	GO:0006793~phosphorus metabolic process	80	6.22084	0.00304715	955	866	14219	1.37543	0.999861	0.0743419	5.32958
GOTERM_BP_ALL	GO:0016310~phosphorylation	67	5.20995	0.0054631	955	718	14219	1.38936	1	0.112991	9.36333
GOTERM_BP_ALL	GO:0044267~cellular protein metabolic process	156	12.1306	0.0848101	955	2088	14219	1.1124	1	0.548981	79.617
GOTERM_BP_ALL	GO:0019538~protein metabolic process	180	13.9969	0.395395	955	2615	14219	1.02486	1	0.934296	99.988
Annotation Cluster 12	Enrichment Score: 3.068864585007568
Category	Term	Count	%	PValue	List Total	Pop Hits	Pop Total	Fold Enrichment	Bonferroni	Benjamini	FDR
GOTERM_BP_ALL	GO:0009966~regulation of signal transduction	69	5.36547	0.000265	955	661	14219	1.55422	0.537684	0.0123665	0.474505
GOTERM_BP_ALL	GO:0051056~regulation of small GTPase mediated signal transduction	29	2.25505	0.00140047	955	228	14219	1.89378	0.983086	0.0416059	2.48373
GOTERM_BP_ALL	GO:0010646~regulation of cell communication	74	5.75428	0.00167453	955	771	14219	1.42904	0.992393	0.0467039	2.9629
Annotation Cluster 13	Enrichment Score: 3.0056289714000064
Category	Term	Count	%	PValue	List Total	Pop Hits	Pop Total	Fold Enrichment	Bonferroni	Benjamini	FDR
GOTERM_BP_ALL	GO:0006259~DNA metabolic process	63	4.89891	3.34e-09	955	421	14219	2.22805	9.72e-06	5.11e-07	5.99e-06
GOTERM_BP_ALL	GO:0006310~DNA recombination	13	1.01089	0.00400942	955	75	14219	2.58076	0.999992	0.0907002	6.95614
GOTERM_BP_ALL	GO:0033554~cellular response to stress	41	3.18818	0.00876051	955	404	14219	1.51101	1	0.155081	14.6075
GOTERM_BP_ALL	GO:0006281~DNA repair	25	1.94401	0.0140776	955	222	14219	1.67669	1	0.210089	22.4647
GOTERM_BP_ALL	GO:0006974~response to DNA damage stimulus	30	2.33281	0.0181624	955	287	14219	1.55634	1	0.243728	28.0317
GOTERM_BP_ALL	GO:0051716~cellular response to stimulus	50	3.88802	0.0308674	955	556	14219	1.33894	1	0.332259	43.0324
Annotation Cluster 14	Enrichment Score: 3.005277002574462
Category	Term	Count	%	PValue	List Total	Pop Hits	Pop Total	Fold Enrichment	Bonferroni	Benjamini	FDR
GOTERM_BP_ALL	GO:0009987~cellular process	749	58.2426	6.37e-21	955	9252	14219	1.20535	1.86e-17	1.86e-17	1.14e-17
GOTERM_BP_ALL	GO:0006807~nitrogen compound metabolic process	283	22.0062	8.39e-08	955	3196	14219	1.31839	0.000244	1.02e-05	0.000151
GOTERM_BP_ALL	GO:0034641~cellular nitrogen compound metabolic process	274	21.3064	2.1e-07	955	3105	14219	1.31388	0.00061	2.35e-05	0.000376
GOTERM_BP_ALL	GO:0044237~cellular metabolic process	464	36.0809	1.22e-06	955	5857	14219	1.17953	0.00355167	0.000127	0.00219348
GOTERM_BP_ALL	GO:0006139~nucleobase, nucleoside, nucleotide and nucleic acid metabolic process	251	19.5179	2.53e-06	955	2881	14219	1.29717	0.00733524	0.000237	0.00453875
GOTERM_BP_ALL	GO:0044260~cellular macromolecule metabolic process	366	28.4603	1.28e-05	955	4549	14219	1.19793	0.0365589	0.00103402	0.0229583
GOTERM_MF_ALL	GO:0003677~DNA binding	157	12.2084	1.31e-05	979	1781	15404	1.38703	0.0121612	0.00068	0.0204969
GOTERM_BP_ALL	GO:0044238~primary metabolic process	469	36.4697	0.000312	955	6211	14219	1.12429	0.597271	0.0138947	0.559133
GOTERM_BP_ALL	GO:0019222~regulation of metabolic process	237	18.4292	0.000968	955	2942	14219	1.19942	0.940414	0.0322627	1.72371
GOTERM_BP_ALL	GO:0043170~macromolecule metabolic process	389	30.2488	0.000981	955	5110	14219	1.13343	0.942638	0.032321	1.74676
GOTERM_BP_ALL	GO:0044249~cellular biosynthetic process	239	18.5848	0.0011508	955	2980	14219	1.19412	0.964983	0.0350304	2.04525
GOTERM_BP_ALL	GO:0009058~biosynthetic process	243	18.8958	0.00239547	955	3076	14219	1.17621	0.999071	0.0620431	4.21284
GOTERM_BP_ALL	GO:0008152~metabolic process	513	39.8911	0.00330162	955	7020	14219	1.08804	0.999934	0.0777126	5.76231
GOTERM_BP_ALL	GO:0060255~regulation of macromolecule metabolic process	214	16.6407	0.0034616	955	2688	14219	1.18536	0.999959	0.0806776	6.03341
GOTERM_BP_ALL	GO:0031323~regulation of cellular metabolic process	220	17.1073	0.00440993	955	2786	14219	1.17573	0.999997	0.0970686	7.62531
GOTERM_BP_ALL	GO:0080090~regulation of primary metabolic process	211	16.4075	0.00523518	955	2672	14219	1.17574	1	0.109306	8.98984
GOTERM_MF_ALL	GO:0003676~nucleic acid binding	219	17.0295	0.00603239	979	2949	15404	1.16848	0.996508	0.115724	9.04266
GOTERM_BP_ALL	GO:0034645~cellular macromolecule biosynthetic process	189	14.6967	0.00947699	955	2398	14219	1.17349	1	0.161847	15.7084
GOTERM_BP_ALL	GO:0009059~macromolecule biosynthetic process	189	14.6967	0.0114134	955	2406	14219	1.16959	1	0.185355	18.6172
GOTERM_BP_ALL	GO:0010468~regulation of gene expression	187	14.5412	0.0236924	955	2429	14219	1.14625	1	0.288572	34.9692
GOTERM_BP_ALL	GO:0051171~regulation of nitrogen compound metabolic process	181	14.0747	0.0336314	955	2372	14219	1.13613	1	0.344247	45.8787
GOTERM_BP_ALL	GO:0019219~regulation of nucleobase, nucleoside, nucleotide and nucleic acid metabolic process	180	13.9969	0.0339069	955	2353	14219	1.13898	1	0.345375	46.155
GOTERM_BP_ALL	GO:0010467~gene expression	195	15.1633	0.0347206	955	2571	14219	1.12927	1	0.349758	46.9631
GOTERM_BP_ALL	GO:0050789~regulation of biological process	466	36.2364	0.042671	955	6542	14219	1.06057	1	0.392144	54.2787
GOTERM_BP_ALL	GO:0006350~transcription	137	10.6532	0.0483506	955	1772	14219	1.15113	1	0.421004	58.9096
GOTERM_BP_ALL	GO:0010556~regulation of macromolecule biosynthetic process	180	13.9969	0.0486003	955	2381	14219	1.12559	1	0.421478	59.1027
GOTERM_BP_ALL	GO:0009889~regulation of biosynthetic process	185	14.3857	0.0626623	955	2476	14219	1.11247	1	0.47773	68.6933
GOTERM_BP_ALL	GO:0050794~regulation of cellular process	441	34.2924	0.0682124	955	6224	14219	1.05496	1	0.498497	71.8582
GOTERM_BP_ALL	GO:0031326~regulation of cellular biosynthetic process	184	14.3079	0.0684416	955	2467	14219	1.11049	1	0.49854	71.9822
GOTERM_BP_ALL	GO:0045449~regulation of transcription	166	12.9082	0.0817652	955	2227	14219	1.10982	1	0.539749	78.3651
GOTERM_BP_ALL	GO:0065007~biological regulation	483	37.5583	0.109174	955	6903	14219	1.04178	1	0.613509	87.4406
GOTERM_MF_ALL	GO:0030528~transcription regulator activity	81	6.2986	0.362964	979	1206	15404	1.05679	1	0.964781	99.9144
GOTERM_BP_ALL	GO:0051252~regulation of RNA metabolic process	87	6.76516	0.944051	955	1488	14219	0.870527	1	0.999975	100
GOTERM_BP_ALL	GO:0006355~regulation of transcription, DNA-dependent	84	6.53188	0.961585	955	1465	14219	0.853704	1	0.999993	100
